# Supplementary material for: Epigenome-wide Association Study Analysis of Calorie Restriction in Humans, CALERIETM Trial Analysis
Source: J Gerontol A Biol Sci Med Sci. 2022 Aug 15;77(12):2395–401. doi: 10.1093/gerona/glac168 (PMC9799188; doi:10.1093/gerona/glac168)
Supplement: glac168_suppl_Supplementary_Table_S2 [file glac168_suppl_supplementary_table_s2.xlsx]

## Sheet: BMISitesEnriched
Enirhcment	Number of Hypermethylated CpGs (n = 50)	Number of Hypomethylated CpGs (n = 79)
Genes	26	11
Pathways	0	0
Transcription Factors	0	1

## Sheet: BMI_HyperGeneResults
Gene	Observed	NumExpectedGreaterThanObs	Enrichment_Pval	Adj.Enrichment_Pval
AL139300.1	1	0	0	0
CRYGFP	1	0	0	0
CTC-501O10.1	1	0	0	0
LGALS3BP	4	0	0	0
MAD1L1	2	0	0	0
MIR2467	1	0	0	0
P4HB	2	0	0	0
RNA5SP492	4	0	0	0
RP11-78O7.2	1	0	0	0
RP11-923I11.4	1	0	0	0
SAMD11P1	1	0	0	0
SLC7A5	2	0	0	0
SREBF1	1	0	0	0
SYNGR1	2	0	0	0
AHDC1	1	1	0.001	0.04
ANKRD33B-AS1	1	1	0.001	0.04
CNTN1	1	1	0.001	0.04
CTB-25B13.13	1	1	0.001	0.04
DAZAP1	1	1	0.001	0.04
LRRC16B	1	1	0.001	0.04
NT5DC2	1	1	0.001	0.04
RP11-166P13.4	1	1	0.001	0.04
RP11-4B14.3	1	1	0.001	0.04
SCD	1	1	0.001	0.04
SLC41A1	1	1	0.001	0.04
VPS25	1	1	0.001	0.04

## Sheet: BMI_HypoGeneResults
Gene	Observed	NumExpectedGreaterThanObs	Enrichment_Pval	Adj.Enrichment_Pval
CD247	1	0	0	0
COX6A1P2	1	0	0	0
CRELD2	2	0	0	0
GPX4	2	0	0	0
MIR3128	1	0	0	0
PHGDH	2	0	0	0
RPL5P24	1	0	0	0
S100A2	2	0	0	0
SLC1A5	2	0	0	0
SOCS3	4	0	0	0
SRRM1	1	0	0	0

## Sheet: BMI_HypoTFResults
Gene	Observed	NumExpGreaterThanObs	Enrichment_pval	Adj_Enrichment_pval
RELA	16	0	0	0

## Sheet: AgingSitesEnrichment
Enirhcment	Number of Hypermethylated CpGs (n = 1741)	Number of Hypomethylated CpGs (n = 35)
Genes	108	18
Pathways	0	0
Transcription Factors	2	1

## Sheet: Aging_HyperGeneResults
Gene	Observed	NumExpectedGreaterThanObs	Enrichment_Pval	Adj_Enrichment_Pval
RP11-966I7.1	11	0	0	0
TBX15	7	0	0	0
GPR158-AS1	6	0	0	0
44266	6	0	0	0
PENK	6	0	0	0
RP11-392C20.1	6	0	0	0
SOX1	6	0	0	0
ZIC4	6	0	0	0
AC009336.1	5	0	0	0
CTD-2020K17.3	5	0	0	0
FBN2	5	0	0	0
LINC00577	5	0	0	0
RP11-1055B8.8	5	0	0	0
SIM1	5	0	0	0
SOX17	5	0	0	0
WBSCR17	5	0	0	0
XAF1	5	0	0	0
ZYG11B	5	0	0	0
AC009487.4	4	0	0	0
ADAM12	4	0	0	0
BARHL2	4	0	0	0
DSC3	4	0	0	0
GSX1	4	0	0	0
IRS2	4	0	0	0
MIR5580	4	0	0	0
MTMR7	4	0	0	0
PDZRN3	4	0	0	0
RAD51C	4	0	0	0
SOX2	4	0	0	0
SP8	4	0	0	0
VSTM2A	4	0	0	0
WNT2	4	0	0	0
ZIC5	4	0	0	0
AC011416.1	3	0	0	0
AC093585.6	3	0	0	0
AQPEP	3	0	0	0
ATP1A3	3	0	0	0
CDH8	3	0	0	0
CHST9	3	0	0	0
CPLX2	3	0	0	0
CRMP1	3	0	0	0
CTD-2254N19.1	3	0	0	0
CTD-2536I1.1	3	0	0	0
CTD-2571E19.3	3	0	0	0
ELOVL2	3	0	0	0
ELTD1	3	0	0	0
EPHX3	3	0	0	0
FOXB2	3	0	0	0
FOXE3	3	0	0	0
FOXG1	3	0	0	0
GRM7-AS2	3	0	0	0
HS3ST2	3	0	0	0
KCNA4	3	0	0	0
KCNIP4	3	0	0	0
KIAA1143	3	0	0	0
KLF14	3	0	0	0
LHFPL4	3	0	0	0
LINC00687	3	0	0	0
NETO1	3	0	0	0
NEUROG2	3	0	0	0
NR4A2	3	0	0	0
NTSR2	3	0	0	0
PPP1R14A	3	0	0	0
PRLHR	3	0	0	0
PTF1A	3	0	0	0
PUS3	3	0	0	0
RN7SKP144	3	0	0	0
RP11-1102P16.1	3	0	0	0
RP11-1336O20.2	3	0	0	0
RP11-281O15.8	3	0	0	0
RP11-432B6.3	3	0	0	0
RP11-465L10.10	3	0	0	0
RP11-497E19.1	3	0	0	0
RP11-510C10.2	3	0	0	0
RP11-573G6.10	3	0	0	0
RPS15AP38	3	0	0	0
SCG3	3	0	0	0
TLX3	3	0	0	0
TRIL	3	0	0	0
VGF	3	0	0	0
ZNF577	3	0	0	0
AC138430.4	2	0	0	0
ADRB1	2	0	0	0
C10orf35	2	0	0	0
C1orf54	2	0	0	0
DLGAP1	2	0	0	0
GAL3ST3	2	0	0	0
HTR7P1	2	0	0	0
INTS12	2	0	0	0
MAP2	2	0	0	0
44256	2	0	0	0
NEUROD1	2	0	0	0
NRTN	2	0	0	0
PRUNE2	2	0	0	0
RN7SKP99	2	0	0	0
RP1-167F1.2	2	0	0	0
RP1-17K7.2	2	0	0	0
RP11-296L22.7	2	0	0	0
RP11-469J4.3	2	0	0	0
RP11-52L5.6	2	0	0	0
RP11-758N13.1	2	0	0	0
RP11-966I7.2	2	0	0	0
SCN3B	2	0	0	0
SLC12A5	2	0	0	0
SLIT2	2	0	0	0
STXBP5L	2	0	0	0
ZFP3	2	0	0	0
ZNF606	2	0	0	0

## Sheet: Aging_HyperTFResults
TF	Observed	NumExpGreaterThanObs	Enrichment_pval	Adj_Enrichment_pval
EZH2	159	0	0	0
REST	195	0	0	0

## Sheet: Aging_HypoGeneResults
Gene	Observed	NumExpectedGreaterThanObs	Enrichment_Pval	Adj_Enrichment_Pval
AC006126.3	1	0	0	0
FRA10AC1	1	0	0	0
LINC00856	1	0	0	0
MAPK8	1	0	0	0
MDC1-AS1	1	0	0	0
RP4-543J13.1	1	0	0	0
TMX3	1	0	0	0
HSPA9	1	1	0.001	0.024
MBP	1	1	0.001	0.024
MEIS1-AS3	1	1	0.001	0.024
NFRKB	1	1	0.001	0.024
RAPGEF3	1	1	0.001	0.024
RP11-336K24.12	1	1	0.001	0.024
SLC25A22	1	1	0.001	0.024
USP48	1	1	0.001	0.024
AC027309.1	1	2	0.002	0.048
RP11-543H12.1	1	2	0.002	0.048
RPL7P8	1	2	0.002	0.048

## Sheet: Aging_HypoTFResults
TF	Observed	NumExpGreaterThanObs	Enrichment_pval	Adj_Enrichment_pval
EBF1	11	0	0	0

## Sheet: Aging_GOprocess_Hyper
GO Term	Description	P-value	FDR q-value	Enrichment	N	B	n	b	Genes
GO:0048701	embryonic cranial skeleton morphogenesis	0.00016	0.62	5.06	359	6	71	6	[TBX15 - t-box 15, IFT140 - intraflagellar transport 140 homolog (chlamydomonas), IRX5 - iroquois homeobox 5, MMP16 - matrix metallopeptidase 16 (membrane-inserted), PRRX1 - paired related homeobox 1, ALX3 - alx homeobox 3]
GO:0048704	embryonic skeletal system morphogenesis	0.000681	1	3.59	359	10	80	8	[TBX15 - t-box 15, IRX5 - iroquois homeobox 5, IFT140 - intraflagellar transport 140 homolog (chlamydomonas), MMP16 - matrix metallopeptidase 16 (membrane-inserted), PRRX1 - paired related homeobox 1, ALX3 - alx homeobox 3, GSC - goosecoid homeobox, SHOX2 - short stature homeobox 2]

[truncated: 8 more sheets: SmokingSitesEnriched, Smoking_HyperTFResults, Smoking_HypoTFResults, Smoking_HyperGeneResults, Smoking_HypoGeneResults, Smoking_HyperPathResults, Smoking_GOprocess_Hypo, Smoking_GOprocess_Hyper]
