# Supplementary material for: Epigenome-wide Association Study Analysis of Calorie Restriction in Humans, CALERIETM Trial Analysis
Source: J Gerontol A Biol Sci Med Sci. 2022 Aug 15;77(12):2395–401. doi: 10.1093/gerona/glac168 (PMC9799188; doi:10.1093/gerona/glac168)
Supplement: glac168_suppl_Supplementary_Table_S3 [file glac168_suppl_supplementary_table_s3.xlsx]

## Sheet: McCartneyAgeCpGs
chr	pos	CpG	Discovery.P.Value	Discovery.t
chr6	11044877	cg16867657	0	91.6
chr6	11044888	cg24724428	0	84.1
chr3	9594093	cg12841266	0	78.6
chr6	11044894	cg21572722	0	78.5
chr19	36454623	cg17110586	0	75.1
chr3	9594082	cg24866418	0	74.5
chr20	44658225	cg07547549	0	73.8
chr2	106015739	cg06639320	0	71.7
chr2	131513927	cg23606718	0	69.3
chr19	51198381	cg07060551	0	68.7
chr7	130419133	cg08097417	0	68.3
chr2	106015745	cg17268658	0	67.6
chr1	53308768	cg06784991	0	66.6
chr1	207997020	cg10501210	0	-66.4
chr9	136474626	cg13649056	0	66.3
chr6	25652602	cg06493994	0	66.1
chr2	219827930	cg14674720	0	65
chr1	8086721	cg19560758	0	65
chr2	98962974	cg19671120	0	64
chr9	134989631	cg08637691	0	63.1
chr8	57360613	cg16419235	0	62.4
chr19	15342982	cg14556683	0	62.2
chr12	1940452	cg18633600	0	61.7
chr2	106015767	cg22454769	0	61.5
chr3	157812475	cg06570224	0	61.5
chr17	72848669	cg00439658	0	60.4
chr2	220173100	cg03545227	0	59.8
chr15	58358310	cg04978384	0	59.3
chr14	93389628	cg21620282	0	59
chr11	12696758	cg04940570	0	59
chr17	48637194	cg11071401	0	58.8
chr15	51973920	cg16717122	0	58.7
chr12	11653486	cg00748589	0	58.6
chr2	47798396	cg27320127	0	58.5
chr5	151304357	cg00059225	0	58.1
chr15	31775895	cg04875128	0	57.9
chr17	77814357	cg22353329	0	57.8
chr12	63544430	cg10906284	0	57.7
chr3	160167977	cg07553761	0	57.7
chr13	36045281	cg12638731	0	57.5
chr4	8582287	cg11970349	0	57.3
chr3	2141304	cg10967350	0	57.1
chr17	28562685	cg14692377	0	57
chr5	3595970	cg09232937	0	56.8
chr6	105388694	cg03738025	0	56.4
chr2	47798256	cg16621816	0	56.3
chr6	105388731	cg17885226	0	56.2
chr12	119419696	cg12878812	0	55.9
chr15	83952774	cg04090392	0	55.9
chr8	24771265	cg24214068	0	55.8
chr2	176972041	cg00495775	0	55.7
chr4	147558435	cg05991454	0	55.7
chr9	122131497	cg06602847	0	55.6
chr5	167956819	cg13954457	0	55.6
chr22	37099785	cg18758922	0	55.6
chr8	57360586	cg16219603	0	55.6
chr14	93897389	cg00741624	0	55.5
chr8	91094847	cg26290632	0	55.4
chr5	79866382	cg03947688	0	55.4
chr6	12749978	cg13246235	0	55.4
chr18	28622593	cg15439862	0	55.4
chr10	25463757	cg16541931	0	55.1
chr14	93389485	cg15480367	0	54.9
chr15	72612204	cg27099280	0	54.8
chr11	113953838	cg10827488	0	54.8
chr10	25463350	cg13206721	0	54.5
chr5	170289070	cg03555227	0	54.5
chr2	176972020	cg05942128	0	54.4
chr7	20824556	cg18064714	0	54.4
chr2	162281111	cg12757011	0	54.3
chr10	25464008	cg25124276	0	54.3
chr2	162280009	cg06942701	0	54.2
chr10	25464132	cg24488891	0	54.1
chr10	128077323	cg13488201	0	54
chr7	8473512	cg25273039	0	53.9
chr3	157821262	cg04521004	0	53.7
chr1	14925135	cg15007156	0	53.6
chr1	63790044	cg18279094	0	53.4
chr7	79083056	cg14464244	0	53.3
chr8	101118083	cg20219381	0	53.3
chr19	19651235	cg07544187	0	53.2
chr7	32467657	cg18961681	0	53.2
chr6	10417385	cg09774917	0	52.9
chr14	93897195	cg26354128	0	52.9
chr18	31803241	cg22095604	0	52.8
chr6	19838211	cg00468146	0	52.6
chr20	44519093	cg07552707	0	52.5
chr11	27740813	cg13974632	0	52.5
chr2	176947228	cg27213509	0	52.4
chr11	64739736	cg21165089	0	52.4
chr14	102030110	cg27050153	0	52.3
chr15	30114816	cg04969688	0	52.3
chr15	27017560	cg10676084	0	52.2
chr8	24771256	cg06210197	0	52.2
chr8	63161077	cg21498772	0	52.2
chr9	23822390	cg09350765	0	52.2
chr18	4454304	cg21091227	0	52.1
chr1	53308908	cg24466241	0	52.1
chr14	29235928	cg18299578	0	52.1
chr4	21950173	cg06482428	0	52
chr1	110008990	cg20591472	0	52
chr5	16179660	cg09017434	0	51.9
chr5	126626362	cg04609576	0	51.9
chr20	43727089	cg19702785	0	51.8
chr13	112722719	cg19802138	0	51.7
chr14	61108227	cg03032497	0	51.7
chr1	117665053	cg04400972	0	51.7
chr18	32074251	cg14134497	0	51.7
chr18	59000849	cg14740893	0	51.6
chr6	18122719	cg22736354	0	51.5
chr10	54074260	cg26677741	0	51.4
chr19	15344239	cg24745495	0	51.4
chr4	106817015	cg01852585	0	51.4
chr14	29235193	cg25078444	0	51.2
chr3	120626899	cg07806886	0	51.1
chr7	79763794	cg04174014	0	51.1
chr14	29254853	cg01302656	0	51.1
chr9	79521282	cg00390775	0	51
chr3	26664308	cg18679410	0	51
chr5	16179210	cg03705912	0	51
chr5	3596207	cg10530883	0	51
chr7	127992316	cg12534424	0	50.9
chr2	79740208	cg04670857	0	50.9
chr4	41362853	cg26248284	0	50.9
chr5	3595963	cg02926165	0	50.9
chr11	94134666	cg05374654	0	50.9
chr20	21372203	cg00260802	0	50.8
chr5	115298720	cg25044651	0	50.7
chr1	119527008	cg02829688	0	50.7
chr8	57358240	cg19414741	0	50.7
chr10	120354248	cg11705975	0	50.6
chr8	24771259	cg07502389	0	50.6
chr6	107955689	cg03350900	0	50.6
chr2	177053838	cg11101542	0	50.4
chr3	164913627	cg04228468	0	50.4
chr19	19383838	cg08509172	0	50.3
chr8	24771273	cg18267374	0	50.3
chr6	123317657	cg13148130	0	50.3
chr17	56833000	cg16477091	0	50.3
chr5	72678420	cg18159860	0	50.3
chr1	119535928	cg24035245	0	50.3
chr4	165304531	cg10943359	0	50.2
chr1	150255137	cg01464052	0	50
chr1	91182777	cg18322569	0	50
chr4	113442251	cg05024939	0	50
chr6	33400021	cg20445774	0	49.9
chr9	85678242	cg12969644	0	49.9
chr15	96874702	cg01153166	0	49.8
chr2	210636748	cg13347071	0	49.8
chr7	100809055	cg18446045	0	49.8
chr5	126626360	cg08874609	0	49.8
chr5	92948217	cg26921969	0	49.7
chr9	79638117	cg00959431	0	49.6
chr7	32110673	cg18786720	0	49.6
chr19	38747378	cg02571816	0	49.6
chr18	59000860	cg23085662	0	49.5
chr17	27332646	cg26307359	0	49.5
chr2	5836181	cg26659079	0	49.4
chr1	50513749	cg02623400	0	49.4
chr5	59189467	cg26078977	0	49.4
chr18	55095886	cg16061498	0	49.3
chr5	140306249	cg18902090	0	49.3
chr2	242498081	cg24436906	0	49.3
chr4	85417969	cg17444738	0	49.2
chr8	55379663	cg15427886	0	49.2
chr3	147128157	cg05371578	0	49.1
chr4	110223641	cg18926350	0	49.1
chr18	70535406	cg24863335	0	49.1
chr1	110610995	cg00484358	0	49
chr2	157176971	cg13176012	0	49
chr19	38747374	cg22557662	0	48.9
chr17	5000872	cg06151243	0	48.9
chr17	47072907	cg08039301	0	48.9
chr14	29237202	cg16582779	0	48.9
chr14	29235907	cg10912240	0	48.9
chr2	133427763	cg19746329	0	48.9
chr5	140419819	cg23500537	0	48.8
chr3	120626881	cg17321954	0	48.8
chr3	64430730	cg09585725	0	48.7
chr1	119550674	cg03476613	0	48.7
chr7	54610139	cg04024095	0	48.7
chr8	17271105	cg04792712	0	48.6
chr14	95238156	cg06821999	0	48.6
chr6	12750392	cg04950301	0	48.6
chr10	120355756	cg19392831	0	48.6
chr4	158143750	cg08475096	0	48.6
chr19	19325920	cg26856607	0	48.5
chr6	105388668	cg23746497	0	48.5
chr8	75896975	cg01410472	0	48.5
chr22	40060836	cg19855470	0	48.5
chr1	91190620	cg15452970	0	48.5
chr8	55371013	cg08044097	0	48.5
chr16	85429035	cg07082267	0	-48.5
chr17	32484027	cg19942495	0	48.4
chr1	75595970	cg22694818	0	48.4
chr2	213403315	cg00787188	0	48.4
chr14	29235196	cg16038120	0	48.4
chr15	27213174	cg02318784	0	48.3
chr12	75603230	cg25258740	0	48.3
chr1	50886920	cg04455430	0	48.3
chr18	44773988	cg17939805	0	48.2
chr6	134210946	cg04467618	0	48.2
chr4	158143917	cg17605476	0	48.2
chr22	17850911	cg07639287	0	48.2
chr10	128077318	cg02327997	0	48.2
chr7	70596308	cg10239388	0	48.1
chr1	75602857	cg00145253	0	48
chr3	9594264	cg11084334	0	48
chr20	9496892	cg17368808	0	48
chr1	110186418	cg18933331	0	-48
chr10	129535898	cg13929328	0	48
chr3	173115771	cg27315556	0	47.8
chr5	63802593	cg00750523	0	47.8
chr8	55370544	cg02919422	0	47.7
chr17	6679564	cg02374745	0	47.6
chr17	13504008	cg04211115	0	47.6
chr8	17271067	cg12296772	0	47.6
chr17	6679499	cg07540103	0	47.6
chr17	6679495	cg02093112	0	47.6
chr20	865829	cg15229481	0	47.5
chr16	4421654	cg02048412	0	47.5
chr2	133428086	cg16076615	0	47.5
chr13	100624293	cg24136205	0	47.5
chr19	56879432	cg06942685	0	47.5
chr4	106816844	cg03607115	0	47.5
chr14	93389557	cg16086620	0	47.5
chr19	19384162	cg27216880	0	47.4
chr16	51188372	cg02352240	0	47.4
chr2	157176601	cg14912644	0	47.4
chr1	119522637	cg06158650	0	47.4
chr6	10411444	cg15918459	0	47.4
chr7	15725322	cg27638126	0	47.4
chr6	100917397	cg11563680	0	47.4
chr22	37099802	cg18284157	0	47.4
chr7	32467435	cg00745389	0	47.3
chr3	153840347	cg27020216	0	47.3
chr7	96650509	cg00503840	0	47.2
chr1	75602846	cg12764034	0	47.2
chr8	17270812	cg15852516	0	47.1
chr14	85996352	cg01537995	0	47.1
chr6	105388471	cg09727935	0	47.1
chr10	131758112	cg14405924	0	47
chr11	125774447	cg11413039	0	47
chr13	46190037	cg20884298	0	47
chr8	55370951	cg00123055	0	47
chr13	100548078	cg07416237	0	46.9
chr7	100809049	cg04084157	0	46.9
chr2	133426934	cg17112958	0	46.9
chr13	26043123	cg14336545	0	46.9
chr4	62066990	cg13855568	0	46.9
chr1	227729906	cg11846112	0	46.9
chr8	57358505	cg04598121	0	46.8
chr15	96875354	cg26584653	0	46.8
chr8	57358312	cg12877723	0	46.8
chr1	70033902	cg21004042	0	46.8
chr7	84815361	cg17046577	0	46.7
chr11	2847642	cg10151367	0	46.7
chr4	111543401	cg05835105	0	46.7
chr2	11810173	cg17916490	0	46.7
chr16	54967024	cg16376108	0	46.7
chr15	37403211	cg11926610	0	46.7
chr5	50695224	cg00569447	0	46.7
chr16	54322127	cg07336350	0	46.6
chr18	44774054	cg00875989	0	46.6
chr1	217310887	cg00255368	0	46.6
chr3	168185313	cg07323488	0	-46.6
chr6	123317487	cg10182317	0	46.6
chr1	166890429	cg26875805	0	46.6
chr5	45695922	cg06498267	0	46.6
chr22	46932642	cg06268694	0	46.6
chr3	62861020	cg14080371	0	46.5
chr15	51973764	cg01908954	0	46.5
chr12	3601306	cg08622677	0	46.5
chr3	156534380	cg09401099	0	46.5
chr20	17207697	cg27343616	0	46.5
chr8	54790518	cg17783401	0	46.5
chr11	123525665	cg15457899	0	46.5
chr1	170630734	cg07149609	0	46.5
chr19	18343901	cg17861230	0	46.5
chr16	54965492	cg05266781	0	46.5
chr20	44687454	cg01460436	0	46.5
chr18	11148783	cg10023530	0	46.5
chr15	75118791	cg09672464	0	46.4
chr15	40575730	cg20305024	0	46.4
chr19	58095155	cg06707978	0	46.4
chr11	31839632	cg13570972	0	46.4
chr5	113698506	cg07035165	0	46.4
chr8	104513043	cg18218371	0	46.4
chr6	100917427	cg25351606	0	46.4
chr5	127873283	cg05209584	0	46.4
chr2	177025608	cg09601175	0	46.4
chr2	210636560	cg04100532	0	46.3
chr14	38057472	cg02923706	0	46.3
chr1	1846648	cg12642568	0	-46.3
chr8	4852036	cg12258042	0	46.3
chr8	63161676	cg06410746	0	46.3
chr2	175205387	cg11982293	0	46.3
chr14	60982635	cg15895690	0	46.3
chr2	63284784	cg22303418	0	46.3
chr3	62861071	cg11905007	0	46.3
chr18	55021542	cg03614193	0	46.2
chr3	73674087	cg08141424	0	46.2
chr4	53617686	cg24779605	0	46.2
chr7	47621930	cg11645053	0	46.2
chr3	73674146	cg10111115	0	46.1
chr6	1604990	cg26060489	0	46.1
chr5	127874587	cg05686497	0	46
chr7	116963502	cg06987468	0	46
chr6	100441867	cg18840589	0	46
chr18	30349900	cg05784157	0	46
chr5	45695839	cg07254032	0	45.9
chr15	40212488	cg16935839	0	45.9
chr3	147127662	cg04738965	0	45.9
chr8	67874674	cg10670616	0	45.9
chr3	28616941	cg03553587	0	45.9
chr8	72459908	cg25345178	0	45.9
chr12	120799450	cg17611159	0	45.9
chr1	210111531	cg17357286	0	45.9
chr3	120626896	cg09191448	0	45.9
chr2	45160224	cg08319079	0	45.8
chr13	112721778	cg19407095	0	45.8
chr9	17579227	cg17977409	0	45.8
chr19	38747355	cg09515953	0	45.7
chr12	63544923	cg21164131	0	45.7
chr17	56832991	cg26161329	0	45.6
chr5	15500714	cg06577205	0	45.6
chr11	82443614	cg02973171	0	45.6
chr3	181444563	cg04859466	0	45.6
chr5	59189669	cg00388870	0	45.5
chr16	30817443	cg01172150	0	45.5
chr2	11809997	cg01158574	0	45.5
chr2	45240819	cg24212971	0	45.5
chr15	33010536	cg21296230	0	45.5
chr2	80530770	cg17349389	0	45.5
chr3	239665	cg10603275	0	45.5
chr9	79521359	cg15485728	0	45.4
chr10	49673534	cg22796704	0	-45.4
chr7	127808848	cg02383785	0	45.4
chr2	175193470	cg27209578	0	45.4
chr15	72612221	cg20809087	0	45.3
chr8	35093176	cg06638129	0	45.3
chr2	5837057	cg15989068	0	45.3
chr11	61335071	cg12189835	0	45.3
chr10	111216962	cg16664405	0	45.3
chr18	4454189	cg01382110	0	45.3
chr6	24126497	cg12457773	0	45.2
chr1	31158138	cg08023265	0	45.2
chr7	73038859	cg10092878	0	45.2
chr9	137967411	cg00672359	0	45.2
chr8	91803792	cg20040743	0	45.2
chr10	60936925	cg08688023	0	45.2
chr13	26043066	cg18236477	0	45.2
chr12	5153054	cg17653824	0	45.1
chr6	123317640	cg16661755	0	45.1
chr8	91803798	cg21769802	0	45.1
chr6	1605352	cg02226810	0	45
chr21	27945413	cg19678828	0	45
chr14	33402368	cg05646686	0	45
chr6	110299485	cg11372636	0	45
chr5	72529816	cg21166964	0	45
chr4	66535203	cg10334354	0	45
chr11	30038692	cg22685409	0	45
chr5	126626348	cg27346707	0	45
chr19	57610699	cg06558502	0	44.9
chr12	126168546	cg24328125	0	44.9
chr1	44873692	cg01422881	0	44.9
chr19	9473715	cg12089570	0	44.9
chr3	147111660	cg03900143	1.97626258336499e-323	44.9
chr6	117586918	cg03160135	2.96439387504748e-323	44.8
chr14	100069840	cg24673101	2.96439387504748e-323	44.8
chr10	133999471	cg18915452	3.95252516672997e-323	44.8
chr4	85417312	cg24275315	5.92878775009496e-323	44.8
chr11	27740876	cg05733135	8.89318162514244e-323	44.8
chr14	74100891	cg01302410	1.18575755001899e-322	44.8
chr12	81473234	cg11649376	1.18575755001899e-322	-44.8
chr10	124905786	cg16361966	1.28457067918724e-322	44.8
chr10	128077315	cg14621053	2.37151510003798e-322	44.8
chr16	62070306	cg01007828	2.37151510003798e-322	44.7
chr20	290737	cg09869279	3.06320700421573e-322	44.7
chr6	85474087	cg14068328	4.74303020007597e-322	44.7
chr7	35293537	cg02008154	6.91691904177745e-322	44.7
chr19	47951302	cg26890189	1.58101006669199e-321	44.7
chr15	79576149	cg02018902	1.59089137960881e-321	44.7
chr18	25757202	cg13464915	1.73911107336119e-321	44.7
chr10	128077307	cg05237641	2.75194564733574e-321	44.7
chr7	121944500	cg05009601	2.79147089900304e-321	44.7
chr21	43186522	cg00686880	2.87052140233764e-321	44.6
chr19	45898892	cg07924081	3.88829663277061e-321	44.6
chr17	11608711	cg13108341	1.48022067494037e-320	-44.6
chr16	6069069	cg12106899	2.03999705167851e-320	44.6
chr1	110008993	cg02238388	2.45995285064357e-320	44.6
chr8	70983567	cg00384539	2.49009085503988e-320	44.6
chr3	181413133	cg08196553	2.95994728423491e-320	44.6
chr17	6679476	cg11871421	4.45004927209211e-320	44.5
chr15	28344477	cg21567504	9.12983906950039e-320	44.5
chr4	41258794	cg24715245	1.14998719726009e-319	44.5
chr4	53617679	cg13321967	1.21999629927579e-319	44.5
chr1	166135233	cg21762820	1.9699879496628e-319	44.5
chr14	37127874	cg21875330	2.48999204191071e-319	44.5
chr4	569174	cg05350411	3.83997701260734e-319	44.5
chr18	44790514	cg01106338	3.92001564723362e-319	44.5
chr16	62070219	cg10241484	4.27999187679355e-319	44.4
chr9	29213781	cg05279757	5.9800223575687e-319	44.4
chr2	176981328	cg18115040	8.27999675208887e-319	44.4
chr18	66389447	cg13552692	9.6900106987552e-319	-44.4
chr7	130419159	cg07955995	2.06000176967862e-318	44.4
chr2	120281719	cg01013590	2.86999769275305e-318	44.4
chr6	55443990	cg16863375	3.52000033773471e-318	44.4
chr12	81102562	cg05981335	1.24999991781644e-317	44.3
chr3	9594385	cg04061117	1.31000023797869e-317	44.3
chr9	14348002	cg19339668	1.55000003643076e-317	44.3
chr12	54943700	cg12783132	5.41000004746711e-317	44.3
chr22	38477085	cg02792538	5.47999976223554e-317	44.3
chr19	19384165	cg15614917	6.42000016683147e-317	44.2
chr4	55991418	cg07098391	1.1899999929067e-316	44.2
chr19	39440734	cg11896587	1.46999998833142e-316	44.2
chr14	74892569	cg13222752	2.72000000496099e-316	44.2
chr20	21372462	cg22682811	3.36999998198816e-316	44.2
chr19	41018759	cg05764628	3.54000001626524e-316	44.2
chr19	47910580	cg13378934	3.72999997610566e-316	44.2
chr3	73674074	cg25486757	4.0799999827382e-316	44.2
chr1	82267931	cg02243785	6.39000000675035e-316	44.2
chr1	237205295	cg03422911	9.03000001301856e-316	44.1
chr11	20177746	cg17526229	9.98000000984693e-316	44.1
chr18	49868513	cg21623566	1.01999999815488e-315	44.1
chr15	33011441	cg21924449	1.23999999950067e-315	44.1
chr9	79634544	cg13369611	1.50000000019285e-315	44.1
chr19	13207445	cg18299835	1.57999999888563e-315	44.1
chr15	30114814	cg12685846	1.63000000053895e-315	44.1
chr11	93063934	cg12315713	2.34000000128898e-315	44.1
chr1	53308654	cg06335143	3.15000000040499e-315	44.1
chr3	147130536	cg19029181	4.01999999854059e-315	44.1
chr2	237076820	cg14532827	7.27999999961848e-315	44.1
chr12	45445385	cg22589628	7.65999999834982e-315	44.1
chr4	8582300	cg10189695	1.17000000015043e-314	44
chr18	55095555	cg13633270	1.470000000189e-314	44
chr7	121944678	cg04931708	1.81999999990462e-314	44
chr22	44258132	cg10836392	2.56000000016445e-314	44
chr17	19290520	cg25216196	3.4599999997861e-314	44
chr6	72596176	cg01276475	3.50999999995721e-314	44
chr6	62996022	cg16587616	3.98000000018233e-314	44
chr10	120354081	cg13654588	5.22000000017707e-314	44
chr17	72848535	cg07365960	5.59000000005995e-314	44
chr16	31483283	cg12754457	7.61999999999157e-314	44
chr7	28997403	cg24853724	8.38999999976119e-314	44
chr1	19992564	cg22059812	9.68999999976364e-314	44
chr15	41914122	cg01770755	1.19000000002125e-313	43.9
chr6	4775063	cg01472299	1.34999999997594e-313	43.9
chr1	91192480	cg11549945	1.71000000002223e-313	43.9
chr7	8482325	cg06335867	4.72999999998232e-313	43.9
chr14	38725656	cg14473145	7.32999999998722e-313	43.9
chr13	96743087	cg27176138	7.4800000000065e-313	43.9
chr15	71184476	cg18517195	9.69000000001067e-313	43.9
chr18	24765473	cg24228329	1.47000000000125e-312	43.8
chr15	40212502	cg25236230	1.65999999999933e-312	43.8
chr7	1269693	cg26675654	2.57000000000105e-312	43.8
chr3	187387650	cg00481951	2.87999999999973e-312	43.8
chr2	207507421	cg25146557	4.29999999999785e-312	43.8
chr6	10385126	cg10177394	6.09000000000236e-312	43.8
chr3	24536474	cg20985755	9.33999999999861e-312	43.8
chr11	69453003	cg24542840	1.65000000000019e-311	43.7
chr10	131763683	cg03512426	4.51999999999978e-311	43.7
chr3	9745610	cg02741521	4.62999999999976e-311	43.7
chr2	223155925	cg02347074	4.88000000000012e-311	43.7
chr4	30723455	cg18315963	5.96000000000014e-311	43.7
chr18	28622474	cg14719951	6.68999999999996e-311	43.7
chr12	54943709	cg18234452	6.85000000000011e-311	43.7
chr3	170303540	cg05937737	6.90999999999992e-311	43.7
chr2	203036208	cg09287629	3.44999999999999e-310	43.6
chr20	11871384	cg23944804	3.90999999999998e-310	43.6
chr7	116963492	cg01830294	7.47999999999998e-310	43.6
chr1	113051925	cg08739433	0	43.6
chr14	93897216	cg22861867	0	43.6
chr22	46932648	cg00884093	0	43.6
chr14	85996499	cg01711160	0	43.6
chr18	59001158	cg18044383	0	43.5
chr5	123987667	cg13904970	0	43.5
chr14	58332497	cg09763737	0	43.5
chr16	2042693	cg11220950	0	43.5
chr15	96897190	cg14512563	0	43.5
chr21	31312030	cg25596598	0	43.5
chr16	22826113	cg03757784	0	43.5
chr3	147128123	cg12595013	0	43.5
chr1	165204791	cg00174428	2.5e-308	43.5
chr17	59532306	cg14823851	3.11e-308	43.4
chr18	56887410	cg17093795	4.02e-308	43.4
chr1	38230073	cg13779907	4.24e-308	43.4
chr5	170736251	cg25942450	5.81e-308	43.4
chr10	8078127	cg08482531	1.57e-307	43.4
chr14	102027671	cg22688428	1.7e-307	43.4
chr5	168728236	cg26492514	2.61e-307	43.4
chr10	128994644	cg03129384	2.93e-307	43.4
chr15	31775406	cg01763090	4.53e-307	43.3
chr1	114761794	cg16008966	5.85e-307	-43.3
chr5	72677886	cg00177388	7.05e-307	43.3
chr3	13590444	cg01896761	1.51e-306	43.3
chr15	76634454	cg10088491	2.38e-306	43.3
chr1	82267923	cg19744908	3.62e-306	43.3
chr10	102322128	cg25427880	4.62e-306	43.2
chr1	3568212	cg00565688	5.71e-306	43.2
chr14	31344444	cg12920180	9.28e-306	43.2
chr13	112717207	cg08152546	1.07e-305	43.2
chr19	56616706	cg25510090	1.31e-305	43.2
chr5	76934845	cg23895884	1.42e-305	43.2
chr6	108479500	cg20442599	1.59e-305	43.2
chr8	62200689	cg01405761	1.82e-305	43.2
chr14	54413763	cg06200092	2.32e-305	43.2
chr5	170736277	cg26844246	2.39e-305	43.2
chr10	20105452	cg14049470	2.56e-305	43.2
chr1	91301484	cg06849504	3.53e-305	43.2
chr4	20256326	cg03790250	4.8e-305	43.1
chr6	17102483	cg02057301	4.95e-305	43.1
chr9	94712122	cg25766046	5.64e-305	43.1
chr13	28498451	cg24601716	7.87e-305	43.1
chr2	63284768	cg22666373	1.65e-304	43.1
chr4	174443366	cg22127570	1.96e-304	43.1
chr4	96470349	cg15984718	2.63e-304	43.1
chr6	41472931	cg14951598	2.88e-304	43.1
chr7	27292145	cg15254559	2.96e-304	43.1
chr4	21950864	cg11743349	3.3e-304	43.1
chr14	38067965	cg00018845	3.71e-304	43.1
chr1	94703463	cg24150153	4.09e-304	43.1
chr1	63788554	cg04372882	4.27e-304	43.1
chr16	62069806	cg11323198	4.62e-304	43.1
chr2	115918775	cg05215127	5.6e-304	43
chr2	150186706	cg09500672	6.05e-304	43
chr17	35292587	cg15001747	7.88e-304	43
chr15	90358527	cg20779757	7.88e-304	43
chr8	56015399	cg02509825	8.98e-304	43
chr9	17907018	cg14323675	9.84e-304	43
chr4	20254736	cg18972811	1.01e-303	43
chr1	236849966	cg18770350	1.76e-303	43
chr11	64739714	cg02318971	2.49e-303	43
chr13	110437093	cg05404236	3.38e-303	43
chr17	27333432	cg04971534	4.28e-303	43
chr12	56224774	cg19425525	7.32e-303	42.9
chr12	113916664	cg09887059	8.39e-303	42.9
chr15	72612209	cg15628888	9.89e-303	42.9
chr19	50393653	cg05213896	2.37e-302	42.9
chr10	115804578	cg13848598	2.83e-302	42.9
chr5	50678633	cg08917478	2.93e-302	42.9
chr12	43945998	cg01345315	3.29e-302	42.9
chr7	65878503	cg19230755	3.31e-302	42.9
chr21	39288378	cg05380982	4.81e-302	42.9
chr5	3599686	cg01294808	5.95e-302	42.9
chr16	6069399	cg01610605	7.48e-302	42.9
chr14	29243762	cg04991036	9.36e-302	42.8
chr10	22634224	cg23016129	1.24e-301	42.8
chr13	112726662	cg14289542	1.51e-301	42.8
chr3	73674170	cg14473924	2.13e-301	42.8
chr16	54323335	cg07300060	2.83e-301	42.8
chr7	130418549	cg00094518	3.17e-301	42.8
chr7	54614477	cg06584494	4.53e-301	42.8
chr10	25464139	cg23805357	7.48e-301	42.8
chr4	4860082	cg10266211	9e-301	42.8
chr11	16628941	cg09041863	9.97e-301	42.7
chr3	186543463	cg23990711	1.34e-300	42.7
chr4	5894923	cg07963234	1.42e-300	42.7
chr4	48493350	cg10242160	1.43e-300	42.7
chr7	116963500	cg17339147	1.59e-300	42.7
chr5	63802412	cg15426956	2.04e-300	42.7
chr15	95870321	cg26056703	2.29e-300	42.7
chr4	21950766	cg18347642	2.35e-300	42.7
chr6	70591878	cg05223879	3.07e-300	42.7
chr8	50822381	cg20334313	8.16e-300	42.7
chr19	57617754	cg12355110	8.65e-300	42.7
chr2	119603133	cg00654888	9.81e-300	42.7
chr14	27067707	cg02014003	2.07e-299	42.6
chr13	108518955	cg05383490	3.98e-299	42.6
chr3	170136485	cg07137845	4.52e-299	42.6
chr15	95870112	cg07057579	5.1e-299	42.6
chr3	193988507	cg23719650	5.98e-299	-42.6
chr19	10397780	cg21494776	6.76e-299	42.6
chr14	48144339	cg23222756	7.49e-299	42.6
chr5	72599503	cg26549701	7.63e-299	42.6
chr11	82443436	cg13806741	1.01e-298	42.6
chr7	70597440	cg22898647	1.08e-298	42.6
chr7	27209195	cg18311537	1.45e-298	42.5
chr3	170303721	cg21884231	1.49e-298	42.5
chr1	155959156	cg05308819	1.81e-298	-42.5
chr8	55371829	cg02222728	1.83e-298	42.5
chr5	72599228	cg15168727	2.46e-298	42.5
chr12	63544040	cg24501701	2.47e-298	42.5
chr5	7851256	cg23678007	2.52e-298	42.5
chr10	22634218	cg12377139	2.61e-298	42.5
chr1	214160860	cg17954152	2.96e-298	42.5
chr2	115919785	cg04075191	3.12e-298	42.5
chr1	156611963	cg20270188	3.14e-298	42.5
chr1	179712740	cg03340466	4.66e-298	42.5
chr2	14774902	cg13021841	6.46e-298	42.5
chr13	22243030	cg12261451	7.27e-298	42.5
chr11	65816642	cg21238818	8.18e-298	42.5
chr11	30038675	cg08490115	8.3e-298	42.5
chr16	6069401	cg00884040	9.65e-298	42.5
chr15	47476482	cg01053260	9.99e-298	42.5
chr20	25061762	cg02898293	1.98e-297	42.4
chr18	70536461	cg13644317	2.93e-297	42.4
chr2	107503728	cg08528626	2.94e-297	42.4
chr6	100913250	cg14176752	4.35e-297	42.4
chr7	33935438	cg26947034	4.5e-297	-42.4
chr5	17216952	cg26402735	5.26e-297	42.4
chr2	14772963	cg02746381	6.16e-297	42.4
chr11	89224506	cg12161228	7.35e-297	42.4
chr13	53775410	cg13974192	8.4e-297	42.4
chr14	38091824	cg19181162	1.12e-296	42.4
chr8	72468820	cg24809973	1.18e-296	42.4
chr2	162279964	cg05301866	1.72e-296	42.4
chr19	15344186	cg21595709	3.71e-296	42.3
chr6	100052633	cg03437157	5.74e-296	42.3
chr10	54074040	cg11931116	8.02e-296	42.3
chr17	74070698	cg07274618	8.75e-296	42.3
chr13	28366606	cg14168923	1.38e-295	42.3
chr10	26223206	cg15843567	1.53e-295	42.3
chr14	38725634	cg24800728	1.79e-295	42.3
chr5	175223626	cg05911659	3.57e-295	42.2
chr19	52956821	cg21553182	4.49e-295	42.2
chr14	60975912	cg20585530	4.92e-295	42.2
chr2	5836713	cg23668184	4.93e-295	42.2
chr7	70597778	cg08251037	5.5e-295	42.2
chr3	24535656	cg04610410	5.69e-295	42.2
chr7	20823981	cg08550101	8.8e-295	42.2
chr2	177025198	cg07077013	9.09e-295	42.2
chr14	26674202	cg05926722	1.87e-294	42.2
chr8	15397671	cg25519284	2.64e-294	42.2
chr7	113727612	cg13486406	2.99e-294	42.1
chr21	43186518	cg04707956	3.9e-294	42.1
chr17	50236104	cg02688304	4.93e-294	42.1
chr18	5197071	cg00247557	8.54e-294	42.1
chr10	50887731	cg10056132	1.57e-293	42.1
chr19	46319145	cg09226262	3.3e-293	42
chr14	48143830	cg25881125	4.45e-293	42
chr15	27112197	cg05044185	4.95e-293	42
chr8	35092687	cg13561879	6.46e-293	42
chr5	2739602	cg21573200	6.9e-293	42
chr10	7454759	cg03237648	6.92e-293	42
chr4	20254746	cg13680236	7.6e-293	42
chr20	35491355	cg22328786	8.2e-293	42
chr14	34419832	cg05769169	9.32e-293	42
chr12	132905735	cg04606861	9.7e-293	42
chr3	53529259	cg01942127	1.25e-292	42
chr5	139017263	cg19505546	1.28e-292	42
chr15	98503725	cg09444637	1.55e-292	42
chr1	200842429	cg21870884	1.66e-292	42
chr14	100070043	cg04792813	1.68e-292	42
chr16	67184164	cg06279276	1.83e-292	42
chr21	38378433	cg09849302	1.9e-292	42
chr16	6069731	cg02119348	2.89e-292	42
chr7	70597713	cg16005494	3.18e-292	42
chr4	134073627	cg06667761	3.24e-292	42
chr1	119530702	cg27262412	4.89e-292	41.9
chr5	7851407	cg06258780	5.2e-292	41.9
chr5	50695337	cg05895545	5.22e-292	41.9
chr11	119020502	cg06628823	7.03e-292	41.9
chr3	192232468	cg11201710	9.77e-292	41.9
chr14	42077674	cg04784672	1.12e-291	41.9
chr6	10414350	cg24869601	1.2e-291	41.9
chr5	87955618	cg18358723	2.03e-291	41.9
chr3	127634188	cg05768427	3.35e-291	41.9
chr14	94254131	cg23889730	3.67e-291	41.9
chr20	644897	cg18483289	3.7e-291	41.9
chr2	223154176	cg23077820	3.74e-291	41.9
chr8	99986175	cg09059319	4.15e-291	41.9
chr12	54349169	cg26931862	4.59e-291	41.8
chr1	242687412	cg00812833	6.56e-291	41.8
chr19	53635967	cg18301583	7.31e-291	41.8
chr2	134024418	cg03992259	8.3e-291	41.8
chr14	48143852	cg22966986	8.91e-291	41.8
chr1	150255213	cg00764612	9.02e-291	41.8
chr17	42393982	cg23488804	9.4e-291	41.8
chr6	133562101	cg02446647	1.05e-290	41.8
chr20	22565228	cg25218716	1.11e-290	41.8
chr1	119535693	cg17326555	1.87e-290	41.8
chr5	178368183	cg23037403	1.91e-290	41.8
chr10	26506853	cg13941993	1.95e-290	41.8
chr11	64739539	cg11177264	3.69e-290	41.8
chr3	2140699	cg06598836	6.02e-290	41.7
chr10	8078314	cg03599078	6.14e-290	41.7
chr1	236228741	cg07157830	7.81e-290	41.7
chr14	48144197	cg18343957	8.66e-290	41.7
chr18	19751335	cg23267759	1.95e-289	41.7
chr5	16180068	cg17712694	2.07e-289	41.7
chr19	45908146	cg03554552	2.47e-289	41.7
chr2	162280341	cg06488443	2.77e-289	41.7
chr4	84241867	cg13186580	3.16e-289	41.7
chr15	98503714	cg07892295	4.06e-289	41.7
chr14	63512588	cg05299793	4.09e-289	41.7
chr17	6926269	cg22975671	5.15e-289	41.7
chr2	177053283	cg02150988	5.93e-289	41.7
chr18	70534298	cg23883696	9.24e-289	41.6
chr13	26042746	cg18836626	9.7e-289	41.6
chr12	63544783	cg10862431	9.99e-289	41.6
chr12	123753186	cg25630910	1.09e-288	41.6
chr10	23484326	cg15370180	1.37e-288	41.6
chr1	234040781	cg09424759	1.39e-288	41.6
chr8	22549103	cg05361559	1.4e-288	41.6
chr18	10032699	cg03178798	1.42e-288	41.6
chr19	52222698	cg13944175	1.84e-288	41.6
chr10	22622793	cg09099868	1.84e-288	41.6
chr19	4535388	cg19375123	2.71e-288	41.6
chr1	228400628	cg01557798	4.57e-288	41.6
chr5	42424425	cg18160072	4.62e-288	41.6
chr22	20791733	cg23748737	6.9e-288	41.6
chr18	24765485	cg16933181	7.02e-288	41.6
chr2	120281999	cg07176264	7.49e-288	41.5
chr8	132054110	cg21998264	7.53e-288	41.5
chr1	156893873	cg06374307	9.86e-288	41.5
chr5	127873397	cg12940822	1.14e-287	41.5
chr7	47621810	cg09181111	1.57e-287	41.5
chr3	62358234	cg03986829	1.85e-287	41.5
chr2	45156937	cg18969232	1.93e-287	41.5
chr18	66389420	cg19283806	1.93e-287	-41.5
chr13	112721773	cg11199713	2.18e-287	41.5
chr5	140306231	cg23026864	2.77e-287	41.5
chr20	44650220	cg07191594	4.24e-287	41.5
chr13	79170959	cg12852499	4.61e-287	41.5
chr6	10426412	cg07888273	4.64e-287	41.5
chr10	111216867	cg06012215	6.06e-287	41.5
chr17	48041891	cg15557036	1.41e-286	41.4
chr14	29235448	cg07150445	1.49e-286	41.4
chr14	29254961	cg11226913	1.78e-286	41.4
chr8	101661788	cg10715223	2.12e-286	41.4
chr2	119599459	cg20175390	4.09e-286	41.4
chr2	5831370	cg25194918	4.16e-286	41.4
chr20	11871396	cg12894649	5.63e-286	41.4
chr8	139509075	cg10237903	7.73e-286	41.4
chr10	129535893	cg26115633	8.86e-286	41.4
chr15	91427738	cg22556683	1.13e-285	41.3
chr2	39187533	cg11176990	1.23e-285	41.3
chr16	1665094	cg06810647	1.42e-285	41.3
chr16	28891739	cg01826211	1.43e-285	41.3
chr11	64739749	cg24077102	1.54e-285	41.3
chr12	114840854	cg09042277	1.81e-285	41.3
chr5	178367827	cg24843380	1.88e-285	41.3
chr10	125651370	cg14676407	2.15e-285	41.3
chr9	137967397	cg04449479	2.41e-285	41.3
chr20	45280243	cg00023197	2.85e-285	41.3
chr5	175223636	cg23495748	3.57e-285	41.3
chr14	23306509	cg25570278	4.82e-285	41.3
chr2	115918782	cg10865628	6.3e-285	41.3
chr3	64430739	cg16781100	9.01e-285	41.3
chr16	78080068	cg00511674	9.78e-285	41.3
chr14	74100860	cg01501551	1.04e-284	41.3
chr7	156796929	cg10298479	1.07e-284	41.3
chr19	3868872	cg20852846	1.17e-284	41.3
chr19	17413767	cg08145177	1.83e-284	41.2
chr9	112402882	cg02442436	1.86e-284	41.2
chr1	63788557	cg11848563	1.88e-284	41.2
chr5	59189846	cg24628676	2e-284	41.2
chr3	28617866	cg23669832	2.14e-284	41.2
chr7	8474700	cg07934780	2.3e-284	41.2
chr1	78354065	cg22282889	2.5e-284	41.2
chr21	28339334	cg15237494	3.4e-284	41.2
chr5	16180072	cg16150752	4.58e-284	41.2
chr2	63275794	cg21081034	5.21e-284	41.2
chr10	124909711	cg27137983	6.04e-284	41.2
chr6	117198428	cg00037441	6.75e-284	41.2
chr4	111544443	cg24224020	1.22e-283	41.2
chr17	6679348	cg00376544	1.68e-283	41.1
chr7	116964472	cg08825837	1.85e-283	41.1
chr10	25464719	cg23944251	2.36e-283	41.1
chr2	106681945	cg21838979	2.48e-283	41.1
chr10	22623548	cg13327545	3.83e-283	41.1
chr8	72468987	cg08795964	4.75e-283	41.1
chr1	47882314	cg18815943	8e-283	41.1
chr7	154002280	cg05149128	8.21e-283	41.1
chr18	49868552	cg18866015	1.03e-282	41.1
chr10	26223008	cg22659414	1.08e-282	41.1
chr8	57358590	cg21694941	1.28e-282	41.1
chr1	112058304	cg11574975	1.78e-282	41
chr5	122434178	cg21488279	1.95e-282	41
chr3	24536478	cg13790603	2.56e-282	41
chr13	100624288	cg00529958	2.89e-282	41
chr5	72678202	cg06978769	3.2e-282	41
chr12	130647289	cg27232145	3.24e-282	41
chr5	72746878	cg17166123	4.36e-282	41
chr8	139509073	cg06383163	6.41e-282	41
chr6	100060980	cg06095270	6.63e-282	41
chr14	64266659	cg17740900	7.7e-282	-41
chr2	223163033	cg23546474	8.93e-282	41
chr6	42421757	cg10852154	9.92e-282	41
chr11	65816819	cg09700701	1.28e-281	41
chr3	6903153	cg02332525	2.54e-281	40.9
chr8	70984199	cg01295203	2.64e-281	40.9
chr17	70117530	cg06391468	5.59e-281	40.9
chr22	37099804	cg06784448	5.63e-281	40.9
chr12	20522672	cg04101351	8.38e-281	40.9
chr6	137816623	cg01889237	8.83e-281	40.9
chr19	33718148	cg23331484	1.11e-280	40.9
chr3	9745453	cg24888168	1.4e-280	40.9
chr1	24718669	cg21531089	1.43e-280	-40.9
chr2	162283856	cg10945079	1.49e-280	40.9
chr5	59189843	cg07190535	2.03e-280	40.9
chr2	157185891	cg11358945	2.29e-280	40.8
chr6	10383804	cg04450459	2.61e-280	40.8
chr2	182545625	cg09942248	3.09e-280	40.8
chr15	30260973	cg06265277	3.78e-280	40.8
chr7	8482235	cg12597389	6.29e-280	40.8
chr8	142528415	cg18343437	6.91e-280	40.8
chr1	31158158	cg17484671	8.15e-280	40.8
chr18	28622813	cg11722699	8.18e-280	40.8
chr9	113342021	cg00793655	9.39e-280	40.8
chr16	22826117	cg19064258	1.17e-279	40.8
chr2	45156642	cg17980283	1.75e-279	40.8
chr14	85997753	cg03506640	1.75e-279	40.8
chr9	124976596	cg02342594	1.86e-279	40.8
chr4	158143439	cg01942962	2.04e-279	40.8
chr1	79472408	cg15084543	2.06e-279	40.8
chr15	75251581	cg05627522	2.95e-279	40.7
chr7	70597599	cg23839136	3.31e-279	40.7
chr17	75421361	cg14427795	5.23e-279	40.7
chr19	36335019	cg08736129	5.29e-279	40.7
chr1	119532850	cg00466334	6.48e-279	40.7
chr11	67895842	cg20596329	9e-279	40.7
chr20	4202378	cg04293085	9.52e-279	40.7
chr11	12399109	cg26320696	1.1e-278	40.7
chr20	31148808	cg19239937	1.32e-278	40.7
chr14	58332488	cg26118906	1.61e-278	40.7
chr14	29243504	cg17007640	1.96e-278	40.7
chr12	81331469	cg17061244	2.87e-278	40.7
chr14	29234981	cg03523785	3.29e-278	40.6
chr10	21814313	cg03891590	3.94e-278	40.6
chr8	145925704	cg09829265	3.94e-278	40.6
chr12	125039343	cg13015710	3.95e-278	40.6
chr10	57391055	cg10298052	5.25e-278	40.6
chr14	105070998	cg00107187	5.69e-278	40.6
chr3	147127898	cg26375057	5.94e-278	40.6
chr11	120110887	cg17176573	6.01e-278	40.6
chr10	109674963	cg08211028	1.01e-277	40.6
chr15	89950796	cg26342078	1.04e-277	40.6
chr10	54074079	cg09445939	1.06e-277	40.6
chr13	110437759	cg16851425	1.15e-277	40.6
chr4	164253006	cg19908812	1.2e-277	40.6
chr4	55093038	cg24783211	1.26e-277	40.6
chr6	127836107	cg12462816	1.27e-277	40.6
chr4	158141936	cg25148589	1.4e-277	40.6
chr5	140306377	cg07408835	1.48e-277	40.6
chr6	166077483	cg01939453	1.69e-277	40.6
chr12	125039219	cg04704064	1.81e-277	40.6
chr9	17578842	cg10016332	1.87e-277	40.6
chr15	58357319	cg02900766	1.99e-277	40.6
chr19	49575475	cg26923490	2.24e-277	40.6
chr15	68113461	cg21611830	2.46e-277	40.6
chr5	32712623	cg17630392	3.11e-277	40.6
chr6	85482612	cg08445802	3.34e-277	40.6
chr7	25898688	cg03190219	4e-277	40.5
chr13	112723421	cg04865691	6.06e-277	40.5
chr17	46796298	cg16700282	6.39e-277	40.5
chr7	97361408	cg16288089	1.13e-276	40.5
chr18	31158234	cg24880056	1.4e-276	40.5
chr3	55515585	cg15345351	1.78e-276	40.5
chr8	35093161	cg17889086	1.78e-276	40.5
chr19	8552601	cg15722438	2.86e-276	40.5
chr1	47882686	cg01281911	4.03e-276	40.5
chr5	178368185	cg16536329	5.1e-276	40.4
chr11	24518367	cg08068240	6.76e-276	40.4
chr2	210636539	cg24938830	6.79e-276	40.4
chr3	9594382	cg19099050	7.54e-276	40.4
chr1	28241577	cg25410668	9.01e-276	40.4
chr2	176948105	cg07536910	9.24e-276	40.4
chr9	85678133	cg00884731	9.27e-276	40.4
chr11	123525669	cg13963553	9.61e-276	40.4
chr20	43922174	cg16822939	1.13e-275	40.4
chr1	113052167	cg07005055	1.33e-275	40.4
chr14	57276057	cg02036261	1.51e-275	40.4
chr3	96533530	cg15405439	2e-275	40.4
chr8	24770401	cg20040969	2.68e-275	40.4
chr11	32009004	cg03730428	2.75e-275	40.4
chr2	176972113	cg16632715	3.15e-275	40.4
chr15	97491245	cg24139093	3.28e-275	40.4
chr14	99584667	cg23683254	3.58e-275	40.4
chr1	3568236	cg00295572	4.35e-275	40.4
chr15	90358537	cg12382398	5.16e-275	40.3
chr2	105459775	cg00619126	8.15e-275	40.3
chr3	79068726	cg25279453	9.46e-275	40.3
chr8	17271119	cg15600488	9.8e-275	40.3
chr6	85484627	cg25439496	1.07e-274	40.3
chr22	30116953	cg15868105	1.07e-274	40.3
chr15	68113478	cg12002303	1.08e-274	40.3
chr14	54413756	cg12264579	1.39e-274	40.3
chr2	50574708	cg17526573	1.43e-274	40.3
chr5	139525919	cg22659676	1.64e-274	40.3
chr15	37172793	cg12508451	3.63e-274	40.3
chr15	30114867	cg13698274	5.3e-274	40.3
chr2	177053285	cg23420260	6.85e-274	40.2
chr11	20184718	cg07178006	8.21e-274	40.2
chr5	176936882	cg04131494	8.96e-274	40.2
chr9	23821587	cg19942180	9.83e-274	40.2
chr11	2292361	cg02964724	1.4e-273	40.2
chr2	145278615	cg16267679	1.68e-273	-40.2
chr18	56932082	cg19165390	1.77e-273	40.2
chr1	19992504	cg18023598	1.78e-273	40.2
chr1	165322099	cg07135032	1.9e-273	40.2
chr20	11871375	cg14603345	3.23e-273	40.2
chr6	125283969	cg23521835	3.34e-273	40.2
chr8	35092878	cg13867963	3.46e-273	40.2
chr6	100905458	cg07973435	4.11e-273	40.2
chr1	3568245	cg17496659	4.46e-273	40.2
chr7	20830657	cg04427498	6.86e-273	40.1
chr4	187645132	cg01261075	9.7e-273	40.1
chr6	94128889	cg00044245	1.01e-272	40.1
chr6	55443868	cg06401021	1.04e-272	40.1
chr8	89340139	cg12818557	1.08e-272	40.1
chr14	95239464	cg04961582	1.59e-272	40.1
chr13	70682004	cg15662465	1.72e-272	40.1
chr19	42574196	cg11584690	3.46e-272	40.1
chr19	36049342	cg23368787	3.68e-272	40.1
chr20	865954	cg14866117	3.82e-272	40.1
chr1	75602412	cg08146483	5.74e-272	40.1
chr11	30038672	cg15044957	6.22e-272	40.1
chr5	54516372	cg15335436	9.4e-272	40
chr4	30723983	cg10329173	1.03e-271	40
chr1	217311172	cg21784383	1.2e-271	40
chr12	69327457	cg27076669	1.21e-271	40
chr7	98246006	cg08315202	1.47e-271	40
chr6	84418222	cg05602531	2.26e-271	40
chr12	33592285	cg18158990	2.4e-271	40
chr7	116963479	cg20586431	4.32e-271	40
chr13	100620447	cg18410872	4.91e-271	40
chr5	72526379	cg17438030	7.05e-271	40
chr13	100637258	cg17882660	8.91e-271	39.9
chr19	1725535	cg21725716	1.05e-270	39.9
chr11	89224381	cg24309428	1.8e-270	39.9
chr11	2554583	cg27491887	1.87e-270	39.9
chr20	62119492	cg26186239	1.94e-270	39.9
chr5	127874825	cg27223047	2.8e-270	39.9
chr2	5831374	cg04225243	3.06e-270	39.9
chr4	113442419	cg23401445	3.52e-270	39.9
chr5	145725385	cg18032969	3.59e-270	39.9
chr2	5813650	cg17213402	4.47e-270	39.9
chr14	60981978	cg23815900	4.69e-270	39.9
chr3	147108843	cg16768018	7.08e-270	39.9
chr4	111542825	cg20992114	7.38e-270	39.9
chr6	158957433	cg00590036	8.18e-270	39.9
chr15	71615957	cg07024568	9.42e-270	-39.9
chr11	20184162	cg14934413	9.53e-270	39.9
chr5	115298704	cg22010052	9.65e-270	39.9
chr7	47621687	cg12172057	1.06e-269	39.8
chr18	24765119	cg10363951	1.07e-269	39.8
chr3	53080440	cg03607117	1.14e-269	39.8
chr6	30140113	cg02281167	1.23e-269	39.8
chr7	98247142	cg05168977	1.58e-269	39.8
chr5	155108449	cg26886462	1.92e-269	39.8
chr7	70597458	cg03893271	2.28e-269	39.8
chr1	47898277	cg05402131	4.64e-269	39.8
chr4	156130016	cg21512644	5.99e-269	39.8
chr3	65534685	cg14412322	6.6e-269	39.8
chr16	30798776	cg22311615	8.35e-269	39.8
chr5	72416182	cg25731807	9.9e-269	39.8
chr8	63161579	cg01906015	1.09e-268	39.8
chr20	22558495	cg26732268	2.24e-268	39.7
chr14	58332751	cg23318063	2.38e-268	39.7
chr8	54163693	cg06808751	2.74e-268	39.7
chr7	158381023	cg12348202	2.94e-268	39.7
chr7	158380884	cg22282410	3.98e-268	39.7
chr18	74820493	cg16762684	6.39e-268	-39.7
chr14	54413548	cg27302539	6.91e-268	39.7
chr7	28995786	cg24222995	9.1e-268	39.7
chr15	76634843	cg04751276	9.15e-268	39.7
chr20	44650246	cg17920479	1.26e-267	39.7
chr7	97361241	cg01287975	1.27e-267	39.7
chr3	170136766	cg02241055	1.34e-267	39.6
chr5	2750163	cg26578682	1.37e-267	39.7
chr2	237072673	cg12627071	1.46e-267	39.6
chr3	238615	cg07746943	1.53e-267	39.6
chr1	50513927	cg00963169	1.77e-267	39.6
chr3	6903327	cg21187352	1.96e-267	39.6
chr4	165305050	cg10453719	1.99e-267	39.6
chr1	27730185	cg13917151	2.35e-267	39.6
chr11	32008961	cg20019985	2.41e-267	39.6
chr3	6902845	cg18863595	3.02e-267	39.6
chr1	229566908	cg18343474	3.61e-267	39.6
chr7	25898541	cg17774672	4.31e-267	39.6
chr4	119273827	cg02812207	4.97e-267	39.6
chr16	54973762	cg07271394	6.54e-267	39.6
chr11	119188145	cg21096399	6.61e-267	39.6
chr21	40032331	cg06032349	9.72e-267	39.6
chr19	9517604	cg19021738	1.23e-266	39.6
chr5	50679367	cg23318843	1.42e-266	39.6
chr3	193988737	cg11218872	1.46e-266	-39.6
chr1	154475068	cg05637536	1.46e-266	39.6
chr1	79472282	cg14319235	1.7e-266	39.5
chr20	44880000	cg07676002	2.06e-266	39.5
chr18	5895006	cg22147660	2.27e-266	39.5
chr9	129376723	cg18115406	2.27e-266	39.5
chr4	158143538	cg24452260	2.63e-266	39.5
chr6	84419237	cg24842733	3.73e-266	39.5
chr13	36045352	cg16735881	5.04e-266	39.5
chr8	57358704	cg18331519	5.12e-266	39.5
chr17	5001047	cg04974290	5.53e-266	39.5
chr20	4229610	cg12215340	5.89e-266	39.5
chr12	63544752	cg19987210	7.08e-266	39.5
chr8	73163868	cg21183256	7.97e-266	39.5
chr19	57610689	cg26682068	8.37e-266	39.5
chr1	50885132	cg04931216	8.71e-266	39.5
chr13	100624279	cg24259244	1.04e-265	39.5
chr10	110672231	cg14570291	1.04e-265	39.5
chr19	5567758	cg16483916	1.18e-265	39.5
chr11	35684799	cg00474746	1.31e-265	39.5
chr14	61109317	cg01449136	1.48e-265	39.5
chr11	125774406	cg19792599	2.24e-265	39.4

## Sheet: RonnAgeCpGs
Chromosome.and.position	Target.ID	P.value	Regression.coefficient
13:92050731	cg10548038	3.3e-20	0.0293
2:219827930	cg14674720	1.5e-17	0.0278
X:64196642	cg27326620	5.8e-17	0.0245
5:16179135	cg06782035	1.4e-16	0.0552
19:19651235	cg07544187	1.2e-15	0.0369
3:172167644	cg06737494	2.2e-15	0.0319
17:79426159	cg06671298	3.2e-15	0.0219
11:133906761	cg06769296	4.1e-15	0.0304
7:130419133	cg08097417	4.4e-15	0.0177
17:57642752	cg16969368	5.3e-15	0.0215
1:110610995	cg00484358	8.2e-15	0.0118
2:101618261	cg22809047	1.2e-14	0.0199
7:32467435	cg00745389	1.3e-14	0.0184
22:46932648	cg00884093	1.6e-14	0.0275
17:57642749	cg07584066	1.7e-14	0.0281
10:25464719	cg23944251	1.9e-14	0.0195
2:175199646	cg14459130	2.4e-14	0.0164
18:45458021	cg17243289	2.5e-14	0.0167
14:50320632	cg19509763	2.4e-14	0.0208
7:100808810	cg21186299	2.7e-14	0.0262
6:105400993	cg22620090	2.7e-14	0.0197
2:63276718	cg10658666	2.9e-14	0.0175
5:140614000	cg01688688	3.1e-14	0.0234
14:29235928	cg18299578	3.3e-14	0.0162
7:100813299	cg26830108	3.5e-14	0.0256
20:21378211	cg21200408	4.8e-14	0.0174
3:187387866	cg25478614	6.1e-14	0.0281
9:139258524	cg00853853	8.6e-14	0.0264
6:28831393	cg04271792	1.4e-13	0.0198
2:18059752	cg24890054	1.5e-13	0.0232
1:39957390	cg13806070	1.7e-13	0.0227
3:187387650	cg00481951	1.8e-13	0.0318
17:43318760	cg24668061	1.9e-13	0.0193
4:158141570	cg00699993	2e-13	0.0177
17:48637194	cg11071401	2.1e-13	0.0224
17:79426432	cg22515589	2.1e-13	0.0187
19:38747355	cg09515953	2.2e-13	0.0208
7:156433068	cg00292135	2.3e-13	0.0213
14:36003443	cg07850604	2.4e-13	0.0212
19:19625364	cg08928145	2.4e-13	0.0154
10:102322128	cg25427880	2.4e-13	0.0174
22:36806414	cg02156296	2.9e-13	0.0167
17:40811050	cg27541691	3e-13	0.0202
16:744328	cg05542681	3.6e-13	0.0209
22:38379506	cg01586506	4.3e-13	0.0368
3:147126703	cg17280346	4.6e-13	0.0243
11:43604549	cg04833853	5.3e-13	0.0352
6:105400985	cg02391713	5.9e-13	0.0148
11:31846849	cg07441518	5.8e-13	0.0184
22:31035605	cg15648353	8e-13	0.0073
2:210636539	cg24938830	8.9e-13	0.0208
17:79425877	cg13309415	9.9e-13	0.0326
16:2042693	cg11220950	1.2e-12	0.0109
1:242687412	cg00812833	1.4e-12	0.0182
15:74557527	cg22108374	1.5e-12	0.0234
5:92948217	cg26921969	1.6e-12	0.0232
3:179754603	cg02119363	1.7e-12	0.0189
7:1269693	cg26675654	1.9e-12	0.0174
19:42502897	cg09434500	1.9e-12	0.0202
11:61335071	cg12189835	2.1e-12	0.0139
11:22851502	cg16113692	3.2e-12	0.0257
17:8926249	cg01449663	3.3e-12	0.0139
8:50822381	cg20334313	3.4e-12	0.0172
13:113765397	cg03338754	4e-12	0.0257
19:5827811	cg18517266	4e-12	0.0188
6:28831388	cg19343530	4.1e-12	0.0188
2:217237040	cg09410607	4.4e-12	0.0162
10:104179478	cg00221745	5.1e-12	0.0198
1:201439001	cg00962755	5.1e-12	0.0152
2:85839650	cg04738827	5.1e-12	0.0189
14:29237202	cg16582779	5.2e-12	0.0187
19:58220370	cg05661282	6.7e-12	0.0168
3:123603539	cg11359984	6.9e-12	0.0146
20:36226699	cg11703632	6.8e-12	0.0234
3:44803447	cg12141030	6.7e-12	0.0261
7:23514347	cg15205547	6.5e-12	0.0138
3:43732102	cg19150852	6.9e-12	0.0185
3:48699090	cg10806820	7.2e-12	0.0217
16:22826243	cg08214995	7.5e-12	0.0214
20:43922174	cg16822939	7.5e-12	0.0233
12:113917994	cg10778288	8.2e-12	0.0283
7:124405757	cg17152484	8.3e-12	0.0146
2:101618248	cg21475150	8.2e-12	0.0246
19:52391166	cg24794228	8.1e-12	0.0236
6:163851615	cg17736997	8.7e-12	0.0219
8:54789978	cg24645214	8.8e-12	0.0201
1:53309162	cg00397635	1e-11	0.0126
9:136474735	cg03262554	1.1e-11	0.0207
19:30020728	cg10743390	1.1e-11	0.0229
6:72596176	cg01276475	1.2e-11	0.0194
3:113160623	cg08516817	1.2e-11	0.02
12:119419696	cg12878812	1.2e-11	0.0232
19:48076699	cg15027907	1.3e-11	0.0356
1:235814009	cg17816394	1.4e-11	0.0147
1:47882739	cg22796507	1.5e-11	0.0144
1:110008990	cg20591472	1.6e-11	0.0226
1:68512845	cg13697378	1.6e-11	0.0089
17:43319382	cg20408776	1.7e-11	0.0233
20:23669241	cg20479054	1.6e-11	0.0123
17:56833096	cg02071825	2.1e-11	0.0211
7:128312406	cg09284397	2e-11	0.0139
10:114591733	cg02571204	2.2e-11	0.0135
14:74892986	cg06204735	2.2e-11	0.0167
13:110438256	cg06293108	2.3e-11	0.0235
3:181445514	cg25382400	2.4e-11	0.0131
4:1981032	cg20049727	2.5e-11	0.019
5:167956819	cg13954457	2.8e-11	0.0223
10:115804968	cg05575054	2.9e-11	0.0202
19:41531916	cg00488829	3e-11	0.0326
7:20824556	cg18064714	3.2e-11	0.0184
14:54419825	cg01873886	3.3e-11	0.0275
3:66002927	cg00779602	3.4e-11	0.0269
6:105388668	cg23746497	3.4e-11	0.023
2:217237036	cg14556303	3.7e-11	0.0219
12:95945366	cg04488758	3.8e-11	0.0109
15:78933807	cg24369989	4e-11	0.0118
6:127836053	cg13612083	4.2e-11	0.0166
16:56672640	cg02263813	4.3e-11	0.0143
11:68079686	cg04265051	4.3e-11	0.0144
7:140715095	cg07735777	4.9e-11	0.0174
5:37838425	cg00049047	5.7e-11	0.0168
19:2555976	cg14907788	5.7e-11	0.0115
3:24870666	cg16542478	5.8e-11	0.0106
16:90114523	cg06174989	5.9e-11	0.0176
1:161735129	cg27519958	5.8e-11	0.0369
2:207139443	cg08578136	6.2e-11	0.0164
6:41934765	cg02524834	6.5e-11	0.026
2:133672682	cg05012457	6.4e-11	0.0198
2:176972020	cg05942128	6.5e-11	0.0196
13:111291248	cg18961064	6.4e-11	0.0179
2:242498349	cg21117668	6.5e-11	0.0179
16:89268040	cg07850527	7e-11	0.0271
2:20190169	cg05412990	7e-11	0.0163
3:147096130	cg25645064	7.3e-11	0.018
15:41914122	cg01770755	7.5e-11	0.0325
9:34555042	cg13507084	7.6e-11	0.0213
4:151504138	cg02075410	7.7e-11	0.0138
8:144923606	cg21709871	8.2e-11	0.0241
4:147443478	cg05417615	8.7e-11	0.0184
5:150326190	cg27079680	8.7e-11	0.0169
10:102976532	cg14559356	8.9e-11	0.0195
17:68851883	cg26893699	9.2e-11	0.0201
21:43220402	cg02238362	9.3e-11	0.0256
4:113444295	cg12353207	9.9e-11	0.0103
16:88459662	cg07397579	1e-10	0.0083
9:22005288	cg19481686	1.1e-10	0.016
5:178986291	cg00080972	1.1e-10	0.0224
6:30434129	cg27535757	1.1e-10	0.0177
22:39262339	cg05738585	1.1e-10	0.0249
15:74557537	cg25590826	1.2e-10	0.0252
13:84456258	cg26998274	1.2e-10	0.0169
1:244303292	cg18877525	1.2e-10	0.0186
11:31391482	cg22333733	1.2e-10	0.0158
19:2555717	cg14295482	1.3e-10	0.0107
7:72848703	cg05666820	1.3e-10	0.017
7:28996639	cg10479082	1.3e-10	0.0186
6:69942892	cg08541518	1.5e-10	0.0142
11:61049251	cg07250758	1.5e-10	0.0167
11:17566051	cg07449450	1.5e-10	0.0111
19:5828299	cg11575912	1.5e-10	0.0184
17:56833099	cg15386368	1.5e-10	0.0145
14:65007512	cg16319578	1.6e-10	0.0249
4:8582110	cg21523251	1.6e-10	0.0161
19:33556395	cg04374006	1.7e-10	0.017
14:21982481	cg14918119	1.7e-10	0.014
22:42893039	cg10702394	1.8e-10	0.0154
5:170735186	cg05787556	1.8e-10	0.0148
17:79426049	cg05041061	1.8e-10	0.0234
6:1390998	cg02386403	1.9e-10	0.0183
2:127529534	cg20053821	2e-10	0.0523
1:32827824	cg08859095	2e-10	0.0166
2:182545562	cg19711579	2.1e-10	0.0139
12:85667353	cg24504927	2.1e-10	0.0175
13:28366600	cg05344430	2.2e-10	0.0228
10:60937031	cg24073466	2.1e-10	0.0151
15:42873882	cg19318119	2.2e-10	0.0123
7:73038859	cg10092878	2.2e-10	0.0334
17:43319371	cg21617353	2.2e-10	0.023
14:103021372	cg08075719	2.3e-10	0.0118
10:126107861	cg10254690	2.3e-10	0.0177
20:247578	cg14443362	2.3e-10	0.0159
4:175135048	cg08154039	2.4e-10	0.0177
14:29254853	cg01302656	2.4e-10	0.0195
7:70597778	cg08251037	2.6e-10	0.0117
7:101512931	cg14526021	2.7e-10	0.0289
4:4109441	cg03844506	2.7e-10	0.0263
7:6651748	cg21408734	2.7e-10	0.0096
6:26225389	cg07922606	2.8e-10	0.0167
10:23480803	cg25684999	2.8e-10	0.0226
4:151504187	cg02580005	2.8e-10	0.0159
11:115630748	cg12918457	3e-10	0.0199
10:22634038	cg25802093	3.1e-10	0.0225
17:79423649	cg12194745	3.2e-10	0.0163
10:118084587	cg02721176	3.3e-10	0.0189
10:50819500	cg20457796	3.3e-10	0.0194
6:26225258	cg26092675	3.4e-10	0.0257
18:55021542	cg03614193	3.4e-10	0.0131
8:25906990	cg16154155	3.4e-10	0.0086
11:3696925	cg19149140	3.5e-10	0.0144
1:75597304	cg03326762	3.7e-10	0.0145
3:62304554	cg01384143	3.7e-10	0.0216
1:94704048	cg20335213	3.8e-10	0.0193
1:236228741	cg07157830	3.8e-10	0.0172
7:121944500	cg05009601	4e-10	0.0197
9:139097029	cg21174055	4e-10	0.0125
16:58163814	cg25771195	4.3e-10	0.0151
X:100546291	cg01538344	4.4e-10	0.0344
10:25464008	cg25124276	4.4e-10	0.0289
15:53076235	cg06829968	4.4e-10	0.0149
6:105388694	cg03738025	4.5e-10	0.0264
5:175298869	cg13564889	4.5e-10	0.0217
16:743998	cg27436995	4.5e-10	0.0396
6:30228245	cg26993102	4.7e-10	0.0107
5:57878497	cg04255416	4.7e-10	0.0124
10:124909889	cg14822490	4.8e-10	0.0148
19:42503392	cg26746936	4.9e-10	0.0346
5:126626348	cg27346707	4.9e-10	0.0165
7:117513101	cg05951860	4.9e-10	0.0141
3:156534380	cg09401099	4.9e-10	0.0254
14:29236013	cg08120263	5e-10	0.0234
22:39262900	cg08811888	5.3e-10	0.0228
X:107978897	cg14699015	5.5e-10	0.0205
17:48674158	cg14759277	5.7e-10	0.0185
1:53309261	cg18184411	5.7e-10	0.0151
6:30039027	cg05563515	5.7e-10	0.0313
17:77776587	cg15908921	6e-10	0.016
3:155817341	cg22948085	6.1e-10	0.0077
5:175224635	cg09336320	6.5e-10	0.0235
1:79472452	cg26422458	6.5e-10	0.019
11:79148502	cg05454619	6.6e-10	0.0174
18:34833938	cg14306734	6.7e-10	0.0137
12:113515835	cg27664496	6.8e-10	0.0147
2:176971971	cg04949206	7e-10	0.0133
12:132102811	cg12719030	7.1e-10	0.0135
1:1534514	cg09126090	7.3e-10	0.0151
1:113741631	cg11712105	7.4e-10	0.0131
3:13974467	cg15060599	7.4e-10	0.0214
19:57149563	cg02940165	7.4e-10	0.0192
17:43319137	cg11223933	7.6e-10	0.0286
11:91957992	cg07603330	8.2e-10	0.0177
7:70597599	cg23839136	8.3e-10	0.0193
4:104640560	cg20128928	8.3e-10	0.0154
15:58357874	cg03365437	8.6e-10	0.0143
6:28871977	cg23780580	8.7e-10	0.0127
15:45722436	cg06751446	9e-10	0.0103
3:160167746	cg26856080	9.1e-10	0.0225
1:215256262	cg18794839	9.4e-10	0.0179
14:55878799	cg03522615	9.4e-10	0.0132
1:26736143	cg12221565	9.6e-10	0.0172
14:105070998	cg00107187	9.8e-10	0.0151
8:65294798	cg09553187	9.9e-10	0.0156
1:228400419	cg04193160	1e-09	0.0154
20:44686038	cg06132069	1e-09	0.0143
8:70983567	cg00384539	1e-09	0.0216
6:7726967	cg22541378	1.1e-09	0.0074
9:140374285	cg01701837	1.1e-09	0.026
11:64491434	cg26805405	1.1e-09	-0.0134
8:840321	cg09180070	1.1e-09	0.0201
13:79168370	cg12225226	1.1e-09	0.0123
17:27332646	cg26307359	1.1e-09	0.0129
13:113834216	cg05958294	1.1e-09	0.0245
7:95025905	cg15927196	1.1e-09	0.0252
12:92501570	cg09929187	1.1e-09	0.0167
19:50831762	cg04865692	1.2e-09	0.0232
12:58121004	cg06830450	1.2e-09	0.0289
19:11591989	cg18582342	1.2e-09	0.016
7:156797104	cg26472133	1.2e-09	0.0221
22:36806443	cg01619929	1.2e-09	0.0163
2:182543233	cg16640855	1.2e-09	0.0184
2:210636748	cg13347071	1.2e-09	0.0187
1:63784454	cg17941572	1.3e-09	0.0165
12:8433230	cg13376720	1.3e-09	0.0084
13:110438578	cg02320481	1.3e-09	0.0191
7:49813102	cg02467990	1.4e-09	0.0145
6:28367898	cg21488066	1.4e-09	0.0175
2:236403016	cg15459695	1.5e-09	0.0107
9:34555109	cg13947167	1.5e-09	0.0161
16:58063797	cg09539058	1.5e-09	0.0147
10:102821684	cg12060422	1.5e-09	0.0229
5:45695839	cg07254032	1.6e-09	0.0155
6:30228254	cg17835678	1.6e-09	0.0122
1:116381082	cg18438853	1.6e-09	0.013
11:106888656	cg23984434	1.6e-09	0.0115
7:54609953	cg03817667	1.6e-09	0.0218
11:8290308	cg20555682	1.6e-09	0.0185
3:181444563	cg04859466	1.8e-09	0.0164
X:105066793	cg11194545	1.8e-09	0.013
11:67219498	cg20022862	1.8e-09	0.0118
4:175750373	cg05424071	1.8e-09	0.0137
8:134132043	cg01598421	1.8e-09	0.015
6:26235290	cg25267285	1.9e-09	0.0144
11:129245728	cg01435574	1.9e-09	0.0135
7:83277941	cg02572463	1.9e-09	0.0129
18:5543878	cg19579167	2e-09	0.0153
8:144512759	cg21638161	2e-09	0.0214
16:67305560	cg06566678	2e-09	0.0206
15:92690264	cg20018563	2e-09	0.0135
11:1507020	cg20737909	2e-09	0.0216
6:168358086	cg20775109	2e-09	0.0187
2:26395155	cg22070462	2e-09	0.0202
2:47797590	cg08074851	2.1e-09	0.0352
1:221057558	cg09515921	2.2e-09	0.0156
11:126873379	cg00373707	2.2e-09	0.0156
5:115297723	cg06644553	2.3e-09	0.0223
10:79984532	cg12360123	2.3e-09	-0.0202
10:94834201	cg22536554	2.3e-09	0.01
5:134364968	cg04101060	2.4e-09	0.0117
5:140515629	cg11347033	2.4e-09	0.0197
17:6358928	cg11487526	2.4e-09	0.0304
15:89915003	cg17180678	2.4e-09	0.0169
7:55621712	cg06750076	2.5e-09	0.0167
4:158143538	cg24452260	2.5e-09	0.0243
14:93389557	cg16086620	2.5e-09	0.0188
19:19639581	cg10172584	2.5e-09	0.0142
1:47882314	cg18815943	2.5e-09	0.0177
15:96875656	cg04330371	2.7e-09	0.0237
4:164415513	cg17408663	2.7e-09	0.0113
1:40157289	cg03578662	2.7e-09	0.0118
11:17374127	cg15313320	2.7e-09	0.0161
2:88752056	cg19544662	2.7e-09	0.0176
17:42906845	cg19586576	2.8e-09	0.0162
15:31775895	cg04875128	2.8e-09	0.0568
1:32827840	cg21172540	2.8e-09	0.0195
20:4229610	cg12215340	2.9e-09	0.0243
1:119530048	cg23588217	3e-09	0.0176
5:140753570	cg08616061	3e-09	0.015
7:156803122	cg00841693	3e-09	0.0127
19:10406935	cg16911349	3e-09	0.0199
7:56183885	cg25234732	3.1e-09	0.0209
6:105630323	cg10501049	3.2e-09	0.0764
12:133016787	cg14518355	3.2e-09	0.01
1:28241532	cg08169949	3.2e-09	0.0195
7:153584416	cg22620221	3.3e-09	0.0257
1:234040833	cg25437385	3.3e-09	0.0195
19:4769690	cg15789607	3.4e-09	0.0261
17:8275997	cg08456281	3.5e-09	0.022
2:11810183	cg09295081	3.6e-09	0.0181
12:22777820	cg11204099	3.7e-09	0.0198
12:54349169	cg26931862	3.7e-09	0.0221
17:14213798	cg11351809	3.8e-09	0.0132
18:53447594	cg22232327	3.8e-09	0.0155
13:107144970	cg27017630	3.9e-09	0.03
11:123073813	cg25899729	3.9e-09	0.0217
2:210636560	cg04100532	3.9e-09	0.0236
10:25464059	cg13448753	4e-09	0.0168
17:6679564	cg02374745	4e-09	0.0188
1:227748424	cg02736395	4.1e-09	0.0128
8:144561585	cg24472867	4.2e-09	0.0145
10:22634224	cg23016129	4.3e-09	0.0184
3:2140256	cg04222358	4.3e-09	0.0277
11:125774447	cg11413039	4.3e-09	0.0189
5:42952369	cg15936446	4.3e-09	0.0202
5:139524919	cg21067905	4.4e-09	0.0101
8:41798556	cg21603275	4.4e-09	0.0166
13:28366814	cg26609631	4.4e-09	0.0195
3:164915009	cg18989709	4.5e-09	0.0162
1:228657762	cg15033163	4.6e-09	0.0223
22:50709127	cg00164898	4.6e-09	0.0177
4:10463749	cg11511795	4.7e-09	0.0201
2:3111484	cg00283247	4.7e-09	0.0136
1:237205295	cg03422911	4.7e-09	0.0163
20:21378200	cg26156448	4.7e-09	0.0128
8:129356206	cg18143116	5.1e-09	0.0097
7:35294640	cg02524946	5.2e-09	0.0146
17:7832852	cg13407335	5.2e-09	0.0191
6:168417574	cg18009322	5.2e-09	0.0168
11:12031046	cg24543696	5.2e-09	0.0186
2:238610221	cg25444667	5.3e-09	0.0084
7:1239811	cg11117438	5.4e-09	0.013
3:112931182	cg16341592	5.3e-09	0.0128
18:33078285	cg21703682	5.4e-09	0.0154
5:153857789	cg19721889	5.5e-09	0.0226
2:63276545	cg03957108	5.5e-09	0.0218
4:21950173	cg06482428	5.5e-09	0.0189
7:48494608	cg02497785	5.7e-09	0.0279
13:53421688	cg05336395	5.7e-09	0.022
X:63424140	cg08690835	5.8e-09	0.0127
1:26249040	cg11197916	5.8e-09	0.0114
2:176972581	cg24633978	5.8e-09	0.0308
1:102462590	cg00066671	5.9e-09	0.0119
22:46932642	cg06268694	5.9e-09	0.0217
17:43318900	cg15194531	5.9e-09	0.0146
1:204183337	cg15962547	6e-09	0.0182
2:49382401	cg12353175	6.1e-09	0.0505
17:7758291	cg23671708	6.1e-09	0.0162
19:58666832	cg04062087	6.2e-09	0.022
5:37839769	cg07442479	6.4e-09	0.0213
11:20185382	cg22152728	6.4e-09	0.0113
4:8582287	cg11970349	6.4e-09	0.0229
14:90452965	cg15363996	6.4e-09	0.0203
14:90168304	cg01885071	6.5e-09	0.0158
22:50750549	cg22016859	6.6e-09	0.0153
1:27339287	cg13782884	6.6e-09	0.0237
22:42353671	cg19205909	6.7e-09	0.0122
10:109674297	cg04267526	6.8e-09	0.0191
13:28366598	cg11354629	6.8e-09	0.0191
7:157129064	cg23170771	6.9e-09	0.0165
11:130297771	cg10521851	6.9e-09	0.0126
3:9746059	cg20051033	7e-09	0.017
10:71389876	cg06323837	7.1e-09	0.0116
11:88799186	cg01486814	7.3e-09	0.016
11:31846414	cg03692563	7.3e-09	0.0161
12:85306474	cg14449051	7.4e-09	0.0134
21:34398085	cg27254482	7.5e-09	0.0196
22:38485294	cg00419702	7.7e-09	0.0272
4:6565035	cg03863591	7.7e-09	0.0162
3:52407344	cg06637517	7.7e-09	0.0147
10:97890481	cg09593028	7.8e-09	0.0127
11:11862879	cg02501827	7.8e-09	0.0165
15:48470678	cg24497836	7.8e-09	0.0177
10:134000287	cg05652533	7.9e-09	0.0213
7:156433108	cg07927379	7.9e-09	0.0118
15:76005171	cg09628962	7.8e-09	0.0197
1:7520079	cg00911446	7.9e-09	0.0241
16:69970511	cg06509362	7.9e-09	0.0141
18:5629890	cg11064255	7.9e-09	0.0202
X:105970705	cg18967728	7.9e-09	0.0157
16:3016378	cg09786098	8.1e-09	0.0247
13:100517033	cg00130181	8.2e-09	0.0165
16:66600311	cg07933092	8.2e-09	0.0156
6:29974319	cg08879910	8.1e-09	0.0185
5:127874587	cg05686497	8.2e-09	0.0147
5:127873980	cg06993118	8.3e-09	0.0102
13:99404887	cg03859162	8.9e-09	0.0235
1:175712382	cg07107171	9e-09	0.0108
1:1935535	cg08114317	8.9e-09	0.0166
4:7768040	cg09428868	8.9e-09	0.0139
10:97889448	cg17303833	8.9e-09	0.0177
3:65583240	cg17580935	8.9e-09	0.0147
1:111506798	cg19641455	9e-09	0.0166
5:151304542	cg02071447	9e-09	0.0175
7:1753573	cg12946440	9e-09	0.0211
12:47226453	cg08730239	9.2e-09	0.0207
16:2569281	cg00005390	9.3e-09	0.0107
9:139889049	cg01039763	9.3e-09	0.0161
6:134210946	cg04467618	9.4e-09	0.0206
5:114651968	cg05715727	9.4e-09	0.0145
20:58514581	cg21183502	9.5e-09	0.0127
2:17699746	cg04804377	9.5e-09	0.0133
16:3078142	cg05650846	9.6e-09	0.0103
14:54418804	cg05923197	9.6e-09	0.0111
11:27740876	cg05733135	9.6e-09	0.022
12:56882324	cg14679587	9.7e-09	0.0154
11:61335254	cg03200166	9.7e-09	0.0217
15:101514156	cg19190699	9.8e-09	0.0098
14:102030110	cg27050153	9.9e-09	0.0208
14:37125004	cg14181527	1e-08	0.0149
6:150260156	cg03538169	1e-08	0.0132
2:241975035	cg26058474	1e-08	0.0239
10:3163562	cg27025483	1e-08	0.0209
6:110598407	cg03202832	1e-08	0.0162
11:116451628	cg10000952	1e-08	0.0106
7:5647332	cg22321267	1.1e-08	0.0281
6:27258466	cg14537713	1.1e-08	0.0132
13:99180389	cg13936797	1.1e-08	0.0324
5:170736251	cg25942450	1.1e-08	0.0193
1:63790044	cg18279094	1.1e-08	0.0234
8:93115324	cg23242697	1.1e-08	0.0135
13:50654649	cg22579950	1.1e-08	0.0143
1:38230073	cg13779907	1.1e-08	0.0131
11:43604527	cg17421143	1.1e-08	0.033
9:74764428	cg21170041	1.1e-08	0.0187
5:112824288	cg11565355	1.2e-08	0.0171
8:1863072	cg20149022	1.2e-08	0.0265
5:90675774	cg04122568	1.2e-08	0.0144
3:160167729	cg11614451	1.2e-08	0.0261
20:23402196	cg24300439	1.2e-08	0.0223
2:96657403	cg26426348	1.2e-08	0.0126
19:21203359	cg15554284	1.2e-08	0.012
19:4769688	cg21927946	1.2e-08	0.019
4:185719764	cg22671547	1.2e-08	0.028
4:44449738	cg20646280	1.2e-08	0.0199
1:22109783	cg16002322	1.2e-08	-0.0075
7:157808584	cg05144259	1.2e-08	0.0136
4:5892965	cg12773394	1.2e-08	0.0134
1:18434106	cg08005774	1.2e-08	0.0151
19:58220773	cg26465391	1.3e-08	0.0154
6:27760082	cg20282941	1.3e-08	0.0162
18:7117790	cg18764577	1.3e-08	0.0122
11:128418551	cg03963011	1.3e-08	0.0131
8:120220799	cg14338425	1.3e-08	0.0177
20:2674697	cg26332061	1.3e-08	0.0158
1:38261192	cg00664416	1.3e-08	0.0269
2:60780474	cg15091323	1.3e-08	0.0126
2:66648797	cg22943590	1.3e-08	-0.0192
15:95870321	cg26056703	1.3e-08	0.0169
19:3822126	cg17117277	1.3e-08	0.0263
5:56204995	cg08400814	1.3e-08	0.0108
7:97557827	cg09941452	1.4e-08	0.0173
5:140552347	cg22190023	1.4e-08	0.0294
11:125774090	cg04609163	1.4e-08	0.0163
7:98991418	cg22729543	1.4e-08	0.0188
16:33070632	cg00459845	1.4e-08	0.0179
19:58514694	cg12259537	1.4e-08	0.0155
17:47653309	cg07563569	1.4e-08	0.0097
6:37626607	cg24456094	1.4e-08	0.011
2:31805970	cg18948125	1.5e-08	0.0138
8:91803792	cg20040743	1.5e-08	0.0218
1:75602412	cg08146483	1.5e-08	0.0152
6:137814960	cg12744820	1.5e-08	0.0171
2:108602937	cg18771173	1.5e-08	0.0144
18:28622593	cg15439862	1.5e-08	0.0178
19:58694502	cg04684267	1.6e-08	0.0272
10:50970249	cg22635008	1.6e-08	0.0228
19:18539841	cg13331354	1.6e-08	0.0136
1:218458022	cg08160643	1.6e-08	0.0106
22:30815410	cg14895302	1.6e-08	0.0171
1:91196332	cg14419975	1.6e-08	0.0147
13:26310861	cg13096859	1.6e-08	0.015
6:105388731	cg17885226	1.6e-08	0.0255
5:172045960	cg26343116	1.6e-08	-0.0161
6:27219812	cg23718606	1.6e-08	0.0106
1:946444	cg13552506	1.6e-08	0.013
19:50393653	cg05213896	1.7e-08	0.0394
5:2643172	cg06584218	1.7e-08	0.016
10:25464139	cg23805357	1.7e-08	0.0167
7:130130478	cg20826277	1.7e-08	0.0072
11:2018227	cg16153294	1.7e-08	0.0083
14:68831098	cg12874792	1.7e-08	0.0149
4:1107585	cg23462514	1.7e-08	0.0256
6:146864752	cg23833452	1.7e-08	0.0114
7:130419159	cg07955995	1.7e-08	0.014
3:181444870	cg14317285	1.7e-08	0.0214
16:11073063	cg08082763	1.7e-08	0.0121
13:24477870	cg09076334	1.8e-08	0.0116
1:68512807	cg20149168	1.8e-08	0.0139
19:58545728	cg20449685	1.8e-08	0.0222
17:56833000	cg16477091	1.8e-08	0.0258
7:101885409	cg04094829	1.8e-08	0.0171
21:38379570	cg13460409	1.8e-08	0.0193
10:11912597	cg12329275	1.9e-08	0.0172
18:11752592	cg25400229	1.9e-08	0.0091
1:218458020	cg12102320	1.9e-08	0.0151
11:98891544	cg25670060	1.9e-08	0.0146
10:23481176	cg22746058	1.9e-08	0.0125
12:13154718	cg22490861	2e-08	0.0216
4:151503588	cg25718696	2e-08	0.0254
6:27065003	cg12298212	2e-08	0.0155
11:125365478	cg17071639	2e-08	0.0107
17:3716493	cg00679711	2e-08	0.0144
8:145559792	cg13302823	2e-08	0.0161
12:96641299	cg02316756	2.1e-08	0.0257
11:31819162	cg03854796	2.1e-08	0.015
19:45724963	cg12478440	2.1e-08	-0.072
10:95462365	cg07550278	2.1e-08	-0.0359
4:3522186	cg26214948	2.1e-08	0.0157
5:140811312	cg07539798	2.1e-08	0.0171
3:136751656	cg12473912	2.1e-08	0.0276
19:11473212	cg00376735	2.2e-08	0.0153
2:236720980	cg04920575	2.2e-08	0.0131
11:17740887	cg04499648	2.2e-08	0.0133
15:100881458	cg07394446	2.3e-08	0.0144
14:103988428	cg21845957	2.3e-08	0.0154
15:59499084	cg13600755	2.3e-08	0.0151
3:147087225	cg08462988	2.4e-08	0.0326
19:10947446	cg01875838	2.4e-08	0.0216
8:74005275	cg22853427	2.4e-08	0.0171
19:14196219	cg10584766	2.4e-08	0.0114
17:34998797	cg06126658	2.4e-08	0.01
16:34296108	cg20376009	2.4e-08	0.0153
11:124790365	cg22871233	2.4e-08	0.0177
7:115117568	cg22484737	2.5e-08	0.0132
3:126113658	cg09686443	2.5e-08	0.0129
8:97173034	cg21859781	2.5e-08	0.0153
16:1968584	cg01473336	2.5e-08	0.0083
14:29236017	cg02991338	2.6e-08	0.0142
10:126107781	cg07274998	2.6e-08	0.0076
2:100799558	cg12757676	2.6e-08	0.0125
20:48552575	cg13038125	2.6e-08	0.0106
9:133567903	cg14614094	2.6e-08	0.012
7:1270601	cg23168531	2.6e-08	0.015
19:38104709	cg24032872	2.6e-08	0.0556
1:150693383	cg06893172	2.6e-08	0.0106
10:695900	cg07469445	2.7e-08	0.0238
1:154929762	cg23216745	2.7e-08	0.0126
1:39957387	cg09547767	2.7e-08	0.0131
4:166795401	cg20214477	2.7e-08	0.011
17:42635419	cg01684881	2.7e-08	0.0111
6:80340883	cg12448724	2.7e-08	0.0167
17:66243136	cg24576285	2.7e-08	0.0071
1:41284948	cg13426079	2.8e-08	0.0142
1:91183697	cg11823511	2.8e-08	0.0194
1:95393096	cg18344652	2.8e-08	0.0175
6:5439460	cg21364607	2.8e-08	0.0141
6:32164569	cg15147479	2.8e-08	0.0134
6:33398533	cg20201143	2.8e-08	0.0419
11:13367266	cg07568015	2.8e-08	0.0165
10:102996254	cg26702958	2.9e-08	0.0125
15:65809997	cg09230442	2.9e-08	-0.0115
12:127940654	cg16065021	2.9e-08	0.0182
7:101962112	cg17190891	2.9e-08	0.0184
5:57878459	cg07211381	3e-08	0.0148
2:202899877	cg23246885	3e-08	0.011
13:110960177	cg24089600	3e-08	0.0188
6:79944399	cg19643841	3e-08	0.009
X:70273199	cg06134608	3e-08	0.0126
6:107955689	cg03350900	3e-08	0.0124
15:79576149	cg02018902	3.1e-08	0.0157
19:52391090	cg10635122	3.1e-08	0.0199
7:158380886	cg27392792	3.1e-08	0.0301
21:40032331	cg06032349	3.1e-08	0.0163
3:47051341	cg09354556	3.1e-08	0.0205
7:124406235	cg17052813	3.1e-08	0.0102
9:139230436	cg14555265	3.1e-08	0.0138
X:118407645	cg08814148	3.2e-08	0.0201
10:12810556	cg25626166	3.2e-08	0.021
12:85667616	cg16733705	3.2e-08	0.0143
7:96634763	cg04599026	3.2e-08	0.0126
1:6265071	cg21211271	3.2e-08	0.0167
1:46089045	cg02987388	3.2e-08	0.0166
18:73628366	cg03012170	3.2e-08	0.0142
13:111164702	cg15525859	3.2e-08	0.051
17:7758608	cg06614257	3.2e-08	0.0095
17:39965660	cg03694795	3.3e-08	0.0083
8:4852488	cg08383399	3.3e-08	0.0159
3:77088570	cg14473568	3.3e-08	0.012
18:28623040	cg14631834	3.3e-08	0.0201
8:143858627	cg20541178	3.3e-08	0.0304
11:3073488	cg25072766	3.3e-08	0.0277
10:102473810	cg23679471	3.3e-08	0.0162
13:37248244	cg09907509	3.4e-08	0.0283
2:153192460	cg09749703	3.4e-08	0.025
4:6247640	cg06424065	3.4e-08	0.0244
14:29236476	cg10828337	3.5e-08	0.0189
21:46888317	cg11397135	3.5e-08	0.0142
5:140683946	cg22748470	3.5e-08	0.0144
14:93389485	cg15480367	3.5e-08	0.0252
16:67197640	cg26870771	3.5e-08	0.0162
3:129313728	cg07078269	3.6e-08	0.0224
11:796607	cg07080372	3.6e-08	-0.0141
17:39692267	cg16201762	3.6e-08	0.009
9:118091	cg25391162	3.6e-08	0.0075
2:207023158	cg04202957	3.7e-08	0.0211
7:157933417	cg17661112	3.7e-08	0.0113
5:169434	cg01767200	3.7e-08	0.017
17:40274728	cg08880849	3.7e-08	0.0127
15:60285691	cg00400448	3.7e-08	0.0179
10:76803925	cg09622269	3.7e-08	0.0119
6:147830561	cg19514694	3.7e-08	0.0119
11:22359345	cg12778476	3.8e-08	0.0119
2:223289277	cg00043095	3.9e-08	0.0144
8:77595027	cg10074775	3.9e-08	0.0125
15:41952827	cg24856258	3.9e-08	0.0235
4:77819018	cg01258200	3.9e-08	0.0139
4:53264	cg09015566	3.9e-08	0.0077
20:62406721	cg18369516	4e-08	0.0247
1:179712298	cg13449778	4e-08	0.0111
10:124714180	cg10477193	4.1e-08	0.0162
8:109095388	cg20061155	4.1e-08	0.0108
6:28972963	cg18305433	4.1e-08	0.0235
9:34689585	cg13665853	4.1e-08	0.0171
14:97499908	cg00872726	4.2e-08	0.0167
10:132945664	cg14464852	4.2e-08	0.0505
11:124790875	cg09657963	4.2e-08	0.0145
4:113627421	cg11862610	4.2e-08	0.0137
17:54857805	cg12801225	4.2e-08	0.0089
7:54610320	cg14304469	4.2e-08	0.0145
5:179779664	cg22147084	4.2e-08	0.0141
19:55459282	cg27131908	4.2e-08	0.0163
3:126113663	cg01815671	4.2e-08	0.0136
2:241975140	cg09991306	4.3e-08	0.0265
13:33590473	cg23132624	4.3e-08	0.0184
12:106976843	cg04801617	4.3e-08	0.0175
14:29226326	cg00911123	4.3e-08	0.0104
3:44690179	cg20717205	4.3e-08	0.0107
5:175873937	cg03172212	4.4e-08	0.0121
8:82598608	cg23402311	4.4e-08	0.0091
15:51973661	cg11831981	4.4e-08	0.0175
4:53617679	cg13321967	4.5e-08	0.018
1:1229351	cg03003335	4.5e-08	0.0224
15:30114814	cg12685846	4.5e-08	0.027
12:58241200	cg02732509	4.5e-08	0.0154
10:62896273	cg11600683	4.5e-08	0.0222
18:712731	cg15158376	4.5e-08	0.0171
19:44331239	cg06574716	4.6e-08	0.0152
7:20826188	cg24881205	4.6e-08	0.0132
16:56303621	cg04930816	4.7e-08	0.0147
3:195615359	cg04214520	4.7e-08	0.0209
12:48170484	cg13617811	4.7e-08	-0.0153
3:48699012	cg22702772	4.7e-08	0.0142
22:36806580	cg03023089	4.7e-08	0.0309
19:1725535	cg21725716	4.8e-08	0.0218
19:5048645	cg23485436	4.8e-08	0.0079
1:89448407	cg23663318	4.9e-08	0.0094
8:145750363	cg19682134	4.9e-08	0.0092
19:48774392	cg27006129	4.9e-08	0.0192
6:28555055	cg11414709	4.9e-08	0.0133
3:52559064	cg07757611	5e-08	0.0068
14:102026953	cg01693026	5e-08	0.0225
15:35371640	cg25606639	5.1e-08	0.0152
1:159899714	cg23639308	5.1e-08	0.0254
10:134455814	cg07672517	5.2e-08	0.0162
6:1390838	cg24151352	5.2e-08	0.0136
2:99438903	cg18667659	5.2e-08	0.0113
7:23530810	cg16204552	5.2e-08	0.0179
12:25054905	cg08980987	5.3e-08	0.0132
9:4662858	cg13696752	5.3e-08	0.0154
18:67068457	cg15916399	5.3e-08	0.0204
17:79680718	cg09996840	5.3e-08	0.0093
4:187644620	cg03098643	5.3e-08	0.0135
14:89493162	cg23538773	5.3e-08	0.0185
3:131080579	cg20804831	5.4e-08	0.0107
6:72130689	cg25141674	5.5e-08	0.0194
17:47210368	cg03167683	5.6e-08	0.0198
10:99790170	cg04105282	5.6e-08	0.0147
19:58513526	cg06368093	5.6e-08	0.0132
3:186857593	cg07681728	5.6e-08	0.0094
14:42075406	cg10327400	5.7e-08	0.0148
2:133105420	cg27011898	5.7e-08	0.0165
3:183543704	cg10347032	5.7e-08	0.0186
14:62054176	cg18338142	5.7e-08	0.0182
2:86668469	cg19139691	5.7e-08	0.0126
4:157892765	cg22451233	5.7e-08	0.0099
8:74197979	cg23288725	5.7e-08	0.0212
15:95869918	cg01150270	5.7e-08	0.0143
9:35162499	cg02096633	5.8e-08	0.0103
20:23015908	cg18197392	5.8e-08	0.0174
11:9025298	cg03666741	5.8e-08	0.0087
2:173037504	cg06093719	5.8e-08	0.0094
6:72088126	cg15319027	5.8e-08	0.0155
5:140763125	cg11907797	5.8e-08	0.0201
8:65290484	cg07792478	5.9e-08	0.0133
8:22595386	cg11782559	5.9e-08	0.0164
3:142681996	cg15593298	5.9e-08	0.0265
20:57875703	cg19194373	5.9e-08	0.0141
8:74197816	cg10924875	6e-08	0.0178
11:129793108	cg16983588	6e-08	-0.0123
16:34741966	cg02459090	6e-08	0.0191
1:233749410	cg11382055	6e-08	0.0132
3:51740741	cg25693132	6e-08	0.0119
7:156433669	cg26816688	6e-08	0.012
7:32582769	cg02978262	6e-08	0.0156
19:47951302	cg26890189	6e-08	0.025
19:15307057	cg27320207	6e-08	0.0125
15:44068668	cg24361265	6.1e-08	0.0165
12:118313990	cg02336762	6.1e-08	0.0137
17:7339721	cg14782678	6.1e-08	0.0097
13:107354273	cg17464815	6.1e-08	0.0142
1:184634036	cg17519955	6.1e-08	0.0217
18:4454189	cg01382110	6.2e-08	0.0168
20:61809348	cg04927004	6.2e-08	0.0152
12:97313586	cg14282207	6.3e-08	0.0762
4:5892083	cg16357388	6.3e-08	0.0145
5:140553150	cg16583552	6.3e-08	0.0291
20:36889378	cg02379107	6.3e-08	0.0257
12:45824505	cg18470038	6.3e-08	0.0149
16:87211212	cg04239886	6.3e-08	0.0058
19:42503207	cg14036830	6.4e-08	0.0397
5:137911552	cg26346232	6.4e-08	-0.0233
2:242830161	cg26845390	6.5e-08	0.0192
5:16180072	cg16150752	6.5e-08	0.0153
11:27722037	cg23947039	6.5e-08	0.0131
3:142683069	cg08784462	6.6e-08	0.0162
12:13154865	cg20822426	6.6e-08	0.0131
1:1500093	cg09828226	6.7e-08	0.0229
6:1917931	cg14393923	6.7e-08	0.0182
19:50366240	cg07584631	6.7e-08	0.0175
19:57149436	cg07962143	6.7e-08	0.0191
13:92050726	cg12678562	6.7e-08	0.0298
17:77806444	cg01426818	6.7e-08	0.0107
14:57278084	cg16793394	6.8e-08	0.0107
10:95360736	cg12331389	6.8e-08	0.0153
14:74707360	cg02084669	6.8e-08	0.0198
5:128796595	cg21806022	6.8e-08	0.0121
15:78384897	cg13433320	6.9e-08	0.0163
6:32117379	cg18501647	6.9e-08	0.0105
3:44596538	cg03646916	6.9e-08	0.0246
5:16179633	cg23479922	7e-08	0.0447
6:137072948	cg25277723	7e-08	-0.0159
22:50217662	cg21032013	7e-08	0.013
1:27190088	cg13374701	7.1e-08	0.0597
12:11653600	cg06598091	7.1e-08	0.0145
4:81109888	cg01789499	7.1e-08	0.0166
8:32405427	cg19162158	7.2e-08	0.0121
14:29236008	cg02681442	7.2e-08	0.0231
5:68666458	cg27077143	7.3e-08	0.0104
5:71310320	cg12652634	7.3e-08	0.0112
1:93913447	cg13567386	7.3e-08	0.0115
6:19837622	cg14271531	7.3e-08	0.015
12:53107910	cg02305765	7.4e-08	0.0186
8:85096015	cg22403811	7.4e-08	0.0183
X:134232238	cg00575851	7.4e-08	0.0153
20:61809716	cg20277905	7.4e-08	0.0115
8:495736	cg05142982	7.5e-08	0.0124
5:33892621	cg18519308	7.5e-08	0.0108
4:134070416	cg27600205	7.5e-08	0.0108
19:40411970	cg01505690	7.5e-08	0.0085
8:143858612	cg04688828	7.5e-08	0.0307
10:35195634	cg09487134	7.5e-08	0.0143
14:38091644	cg06765217	7.5e-08	0.0159
2:233251770	cg13138089	7.6e-08	0.0145
3:120626881	cg17321954	7.7e-08	0.0183
16:86965605	cg08806779	7.7e-08	0.0177
15:72118844	cg16731692	7.7e-08	0.0113
6:29974512	cg23026024	7.7e-08	0.0114
10:29700804	cg01435039	7.8e-08	0.0142
7:99775425	cg18691434	7.9e-08	0.024
21:33245471	cg26140688	7.9e-08	0.0307
9:86755504	cg13868084	8e-08	0.0122
19:58095155	cg06707978	8e-08	0.0243
8:128903227	cg08588859	8e-08	0.0108
5:2739602	cg21573200	8.1e-08	0.0189
7:120590671	cg20553930	8.1e-08	0.0103
9:79631227	cg10422777	8.1e-08	0.0091
8:54163693	cg06808751	8.1e-08	0.018
7:2109353	cg02743256	8.2e-08	0.0275
4:128544255	cg16654911	8.2e-08	0.0167
7:20823981	cg08550101	8.2e-08	0.0122
3:147128157	cg05371578	8.2e-08	0.0213
17:2323626	cg01386678	8.2e-08	0.0106
3:2140699	cg06598836	8.3e-08	0.0257
11:43333450	cg15340373	8.3e-08	0.0185
4:3244206	cg17898621	8.3e-08	0.0471
13:111061780	cg24283836	8.3e-08	0.0137
12:79258313	cg10841775	8.4e-08	0.0153
6:15358299	cg16248435	8.4e-08	0.0129
19:46318633	cg07377422	8.4e-08	0.0276
17:80809645	cg20013920	8.4e-08	0.0128
9:79634509	cg12626956	8.5e-08	0.0173
10:131697345	cg26229752	8.5e-08	0.0445
6:125283953	cg10621825	8.5e-08	0.0135
15:60919520	cg05912053	8.6e-08	0.0125
2:27665141	cg12648201	8.6e-08	0.0172
1:65775570	cg26885220	8.6e-08	0.034
1:40254184	cg15728256	8.7e-08	0.0212
7:97361241	cg01287975	8.8e-08	0.0179
8:144512773	cg04905434	8.8e-08	0.0204
4:186560350	cg06213327	8.8e-08	0.0103
11:32009004	cg03730428	8.8e-08	0.0303
13:58207013	cg11312408	8.8e-08	0.0173
6:143929406	cg18030133	8.8e-08	0.0213
19:33794746	cg02493939	8.9e-08	0.013
12:58004731	cg26503178	8.9e-08	0.0106
4:9783246	cg06469345	9e-08	0.0227
9:135116388	cg13422850	8.9e-08	0.0393
2:75787718	cg07724816	9e-08	0.0148
19:49133421	cg21519787	9e-08	0.0222
6:30228243	cg10381888	9.1e-08	0.0177
6:100912940	cg27252696	9.1e-08	0.0164
8:105601047	cg08517286	9.1e-08	0.015
5:178488100	cg16091952	9.2e-08	0.019
10:12110759	cg16740166	9.2e-08	-0.0269
13:43148295	cg18546689	9.3e-08	0.013
12:117798748	cg04899175	9.3e-08	0.02
6:43463490	cg10653339	9.3e-08	0.0103
10:13771427	cg12656653	9.3e-08	0.0101
3:74663796	cg00735667	9.4e-08	0.0276
12:115109934	cg22635491	9.4e-08	0.037
2:241974917	cg02532017	9.4e-08	0.0211
9:117266918	cg21159778	9.4e-08	0.0229
2:97174912	cg09623056	9.4e-08	0.0098
6:62996214	cg18884037	9.5e-08	0.0129
5:140725235	cg16572603	9.6e-08	0.0223
17:32907939	cg18338311	9.6e-08	0.0133
8:24770381	cg18898125	9.7e-08	0.0119
2:239544973	cg10160614	9.7e-08	0.0168
7:100253901	cg26990587	9.7e-08	0.0182
19:52391304	cg11269599	9.8e-08	0.0219
14:27068093	cg16791424	9.8e-08	0.0157
1:242159456	cg19234484	9.8e-08	0.0131
5:442821	cg23239828	9.8e-08	0.0161
11:567480	cg25504868	9.8e-08	0.034
6:11044877	cg16867657	9.9e-13	0.038
6:11044888	cg24724428	1.8e-10	0.043
13:92050720	cg03036557	1.1e-09	0.037
3:44803293	cg00702638	1.9e-09	0.046
9:37036494	cg13516820	9.2e-09	0.027
3:44803452	cg07303143	1.4e-08	0.041
6:30681943	cg10423170	2.1e-08	-0.026
12:120868468	cg04880546	2.2e-08	0.039
4:52918065	cg01429039	4.1e-08	0.035
10:71389896	cg23193759	5.4e-08	0.037
19:50828905	cg12589298	6.1e-08	0.029
2:131513927	cg23606718	6.7e-08	0.03
20:44658225	cg07547549	8e-08	0.033

## Sheet: BMICpGs
Chr	Position	CpG	Discovery_P	Replication_Effect_SE
1	25031947	cg07201717	4.875e-08	-1.04 (1.17)
1	27898757	cg12484113	5.518e-08	10.68 (2.17)
1	36852463	cg17971578	2.413e-13	-5.73 (1.67)
1	55353706	cg17901584	4.392e-11	-5.77 (1.12)
1	59473943	cg16594806	8.077e-15	-2.79 (1.28)
1	109757585	cg03725309	9.532e-14	-7.99 (1.64)
1	120255941	cg16246545	2.12e-12	-7.09 (1.52)
1	120255992	cg14476101	4.515e-18	-7.08 (1.08)
1	144892111	cg10505902	3.147e-09	-8.21 (2.34)
1	153538406	cg13997435	4.371e-09	-7.09 (1.76)
1	153538764	cg22700686	1.481e-11	-4.22 (1.68)
1	153919638	cg24678869	1.826e-08	2.76 (1.98)
1	156074135	cg12593793	5.689e-25	-8.54 (1.71)
1	159174162	cg07202479	6.986e-08	-9.47 (2.13)
1	167487762	cg09554443	8.327e-08	-3.88 (1.31)
1	205780912	cg10717869	4.639e-09	7.58 (1.56)
1	226053673	cg15323828	1.655e-09	-2.73 (1.51)
2	30561970	ch.2.30415474F	6.627e-09	-10.33 (3.05)
2	37938640	cg16163382	1.153e-08	-5.53 (1.97)
2	70751721	cg26253134	9.508e-13	-6.18 (1.44)
2	145304883	cg03327570	3.938e-10	-7.74 (1.49)
2	178109973	cg17178175	4.889e-08	-4.78 (1.13)
2	210008092	cg19373099	8.014e-10	3.74 (1.04)
2	240294362	cg00144180	2.1e-08	6.19 (1.19)
3	3152038	cg23032421	1.64e-09	-4.57 (1.30)
3	52565015	cg00108715	5.191e-09	4.70 (1.46)
3	121556543	cg23232188	1.024e-08	4.18 (1.17)
3	128062608	cg16846518	3.058e-08	-3.34 (1.28)
3	128758787	cg25197194	6.789e-09	-1.66 (1.12)
3	156807691	cg00673344	1.2e-08	-3.56 (1.44)
3	181326755	cg15721584	4.863e-08	4.58 (1.02)
3	187454439	cg06164260	4.748e-15	-10.59 (2.25)
4	139162808	cg06690548	4.432e-19	-10.11 (1.57)
5	10445523	cg11080651	4.047e-08	-3.44 (1.76)
5	10608058	cg22143698	2.386e-09	2.12 (1.07)
5	158634085	cg26403843	2.191e-12	7.51 (1.06)
5	170816542	cg11927233	6.1e-09	6.51 (1.64)
6	29592854	cg00094412	2.287e-08	-7.06 (1.57)
6	37016869	cg03957124	8.416e-08	-2.70 (1.06)
6	43894639	cg18120259	7.055e-13	-5.57 (1.12)
6	157477204	cg06012428	3.32e-08	-2.72 (1.20)
6	158490013	cg03940776	8.916e-09	-8.43 (1.86)
6	166970252	cg17501210	1.189e-13	-11.72 (1.47)
7	733198	cg09697999	5.567e-09	1.36 (1.11)
7	2138995	cg08972190	2.526e-09	8.34 (1.64)
7	2139259	cg05095590	3.962e-11	2.60 (1.43)
7	30635762	cg21429551	1.527e-11	-4.56 (0.98)
7	101934892	cg22103219	1.945e-12	-4.80 (1.42)
8	82042993	cg25230327	3.997e-08	-2.84 (1.10)
8	103937374	cg19589396	1.177e-08	-5.51 (1.18)
10	92987457	cg16578636	1.754e-10	-1.02 (1.31)
10	102131012	cg07504977	1.291e-09	6.85 (1.20)
10	126336805	cg00244001	5.099e-12	-5.83 (1.85)
11	36422377	cg07136133	1.616e-09	-6.83 (1.57)
11	57261198	cg11376147	4.819e-20	-7.70 (2.40)
11	62477624	cg03433986	3.197e-09	-4.29 (1.49)
11	68607622	cg00574958	3.486e-27	-18.44 (2.52)
11	118782879	cg17260706	6.126e-12	-10.06 (2.25)
11	128391494	cg11588197	9.171e-09	-0.99 (1.40)
12	41083590	cg06898549	5.911e-08	4.21 (1.23)
12	52228651	cg04407417	7.842e-11	2.07 (2.29)
12	53490352	cg06559575	2.273e-08	-6.16 (1.22)
12	91573247	cg05845030	1.532e-08	-3.57 (1.07)
13	38935967	cg19750657	2.445e-12	7.85 (1.50)
13	44690989	cg11650298	5.594e-08	-5.36 (2.09)
14	24540235	cg03523676	7.155e-10	3.39 (1.45)
14	47104140	cg13097800	5.348e-09	-3.64 (1.50)
14	65006204	cg26357885	6.019e-11	-3.48 (1.67)
14	74227441	cg10919522	1.711e-08	-7.32 (1.74)
14	104056883	cg13511324	3.426e-08	0.86 (1.13)
15	26107410	cg10734665	4.669e-08	-5.17 (1.74)
15	64290807	cg07037944	9.336e-10	-8.00 (1.89)
15	78505051	cg02119938	4.468e-09	-9.48 (2.00)
15	92399897	cg27614723	9.521e-10	4.03 (1.32)
16	2073518	cg05063895	3.303e-09	-6.88 (2.66)
16	11422409	cg06946797	1.311e-09	-6.10 (1.47)
16	28959310	cg26663590	4.338e-09	4.05 (1.07)
16	50701535	cg06207201	4.211e-09	-1.80 (1.59)
16	50727221	cg09559780	3.257e-08	-4.44 (1.78)
16	50732212	cg01243823	4.235e-15	-6.06 (1.12)
16	68034227	cg10922280	1.214e-08	6.21 (1.71)
16	87866800	cg02203067	9.292e-08	1.83 (1.29)
16	87866833	cg07021906	3.503e-09	4.18 (1.44)
16	89550474	cg08726900	3.247e-08	-2.78 (1.34)
17	2528280	cg00441709	4.567e-11	3.66 (1.23)
17	2612406	cg09664445	6.253e-11	5.08 (1.83)
17	17730094	cg11024682	7.076e-20	17.16 (1.94)
17	19809078	cg16611584	2.881e-09	2.60 (0.87)
17	40927699	cg08857797	1.337e-13	3.00 (1.17)
17	41773643	cg18219562	1.607e-08	5.45 (1.59)
17	46133198	cg27050612	1.525e-08	-4.90 (1.55)
17	47301614	cg02650017	3.877e-08	-13.81 (2.86)
17	55169508	cg05778424	3.729e-08	1.68 (1.09)
17	57903544	cg24174557	6.57e-09	-4.51 (1.22)
17	74477542	cg21486834	6.534e-08	3.95 (1.85)
17	76354621	cg18181703	3.474e-16	-10.62 (1.49)
17	76355146	cg10508317	4.908e-08	-8.36 (2.36)
17	76355202	cg27637521	3.721e-09	-9.62 (2.50)
17	76360794	cg04610187	9.459e-08	-3.32 (1.23)
17	76976010	cg14870271	1.529e-08	7.27 (1.57)
17	76976057	cg11202345	5.651e-09	7.15 (1.72)
17	76976091	cg04927537	6.425e-08	5.21 (1.11)
17	76976357	cg17836612	7.954e-08	5.77 (1.52)
17	79816504	cg19420720	3.393e-10	3.81 (1.40)
17	79816559	cg11969813	3.539e-10	4.66 (1.33)
17	80195180	cg07012687	6.234e-08	4.97 (1.41)
19	1126342	cg07573872	3.312e-08	-8.77 (1.35)
19	1130866	cg18608055	1.206e-09	-4.32 (1.14)
19	1409547	cg24843003	1.287e-08	5.15 (1.60)
19	1423902	cg00994936	1.091e-08	5.48 (1.50)
19	4153364	cg04524040	6.707e-09	-3.75 (1.27)
19	6271960	cg16466652	2.323e-08	2.83 (1.87)
19	17246356	cg24679890	2.573e-11	4.27 (1.24)
19	41768075	cg13668129	1.157e-09	-2.06 (2.79)
19	42706353	cg26836479	1.669e-09	-4.47 (1.91)
19	45255796	cg27087650	1.133e-08	-3.45 (1.72)
19	47287964	cg02711608	5.559e-13	-10.02 (1.88)
19	47288066	cg21766592	1.794e-08	-6.04 (1.50)
21	35320596	cg08309687	2.321e-14	-4.31 (0.98)
21	43642366	cg27243685	1.436e-22	11.92 (1.96)
21	43652704	cg01881899	3.875e-10	8.18 (2.46)
21	43653234	cg01176028	1.589e-09	5.17 (1.55)
21	43656587	cg06500161	6.226e-41	14.02 (1.57)
22	31686097	cg08548559	3.3e-09	-5.57 (1.49)
22	37921640	cg27115863	5.09e-09	-8.15 (1.61)
22	39760059	cg06397161	2.902e-08	4.24 (1.27)
22	39801522	cg03318904	1.383e-08	7.47 (1.49)
22	50327986	cg09349128	8.271e-11	-12.55 (2.11)
22	50328711	cg09182678	6.283e-11	-7.60 (2.32)

## Sheet: SmokingCpGs
Chromosome	Location..hg19.	Probe.ID	P.value	Effect
1	42385662	cg16145216	6.7e-48	0.0298
1	66999929	cg19406367	7e-44	0.0175
1	2161049	cg05603985	1.8e-43	-0.0122
11	47546068	cg14099685	1.5e-42	-0.0124
5	177370977	cg12513616	6.1e-41	-0.0262
16	73243	cg03792876	7.2e-38	-0.0182
5	378854	cg01097768	6.8e-35	-0.0166
1	24307516	cg26856289	8.6e-35	-0.0163
9	130741881	cg07954423	1.2e-34	-0.0134
2	233284934	cg01940273	2e-34	-0.0815
16	67877413	cg01083131	3.7e-34	-0.0155
18	47018095	cg01017464	1.9e-33	-0.0172
2	113404678	cg06121808	2.1e-32	-0.0143
17	38503802	cg10062919	9.2e-32	-0.0128
22	37678791	cg20066188	1.6e-31	-0.0252
5	393366	cg04551776	5.8e-31	-0.0244
15	74927688	cg11152412	1.8e-30	-0.0077
19	1265879	cg00073090	4.2e-30	-0.0196
5	368843	cg11902777	9.1e-30	-0.0201
17	1509953	cg25212453	1.4e-29	-0.0101
17	38511592	cg04956244	1.5e-29	0.0122
16	2204381	cg13951797	1.6e-29	-0.0153
10	97200911	cg11028075	1.7e-29	0.0175
14	50088544	cg11700584	3.4e-29	-0.0151
11	70257280	cg11263997	4.3e-29	0.005
7	30185776	cg08972170	9.8e-29	0.0237
11	68141470	cg09578155	1.2e-28	-0.011
6	153303409	cg22417733	1.5e-28	-0.0171
1	68299511	cg26764244	1.8e-28	-0.0316
3	21792857	cg26077378	3.6e-28	-0.0178
2	233284402	cg05951221	4.3e-27	-0.0966
7	22894828	cg22407942	6.8e-27	-0.0183
5	373299	cg23576855	7.1e-27	-0.1458
4	5713450	cg01442064	1.6e-26	-0.0128
3	128758787	cg25197194	1.7e-26	0.0203
5	373378	cg05575921	4.5e-26	-0.1803
16	15787920	cg08118908	5.4e-26	0.0053
14	91711041	cg10814005	6e-26	-0.0159
1	12664243	cg16047567	8.1e-26	-0.0214
10	97200987	cg25421530	1.5e-25	0.0128
20	50312490	cg07339236	2.4e-25	-0.0232
9	139796499	cg14003265	3.2e-25	-0.0106
12	53613154	cg20059012	3.9e-25	-0.0332
14	74227441	cg10919522	4e-25	-0.0186
11	86510915	cg11660018	4.1e-25	-0.0391
2	233284661	cg21566642	4.2e-25	-0.1257
7	145814306	cg25949550	9e-25	-0.0199
1	173836220	cg17025683	1.1e-24	-0.0118
1	2161886	cg09469355	1.3e-24	-0.0166
12	54677008	cg02583484	1.8e-24	-0.026
12	133015059	cg09735822	2.6e-24	0.01
3	168866705	cg02556393	2.8e-24	-0.0162
12	98768240	cg02637282	6e-24	0.0124
10	97200985	cg25097946	7.6e-24	0.0101
6	31761055	cg08899667	7.7e-24	0.0146
11	2677768	cg13428066	1.1e-23	0.0104
7	45023329	cg03440944	1.9e-23	-0.015
1	54122060	cg24741609	2.6e-23	-0.0147
11	116933977	cg01218206	3.1e-23	-0.015
5	133890280	cg16151960	4.1e-23	-0.0125
22	31740944	cg00930606	6.5e-23	-0.0105
9	127623571	cg04761231	7e-23	-0.01
11	313624	cg01971407	7.8e-23	-0.0152
14	103415873	cg04987734	9e-23	0.0149
7	45002919	cg12803068	9.1e-23	0.0632
1	9466328	cg16295156	1.1e-22	-0.0094
2	112124380	cg09570614	1.2e-22	0.0127
10	112838983	cg05329352	2.2e-22	-0.0286
16	31891978	cg27118035	2.4e-22	0.0136
1	68299388	cg03140521	2.8e-22	-0.0151
2	10176748	cg17214023	3e-22	-0.0103
5	319433	cg00300637	3.8e-22	0.0128
8	8831422	cg07042170	4.5e-22	0.0175
17	42467728	cg25809905	4.5e-22	0.0233
16	17562419	cg16794579	5.1e-22	-0.0147
15	52386161	cg27332104	5.1e-22	0.0124
1	68299493	cg25189904	5.2e-22	-0.0768
1	37941854	cg01937809	5.4e-22	-0.016
5	134823888	cg19070894	6.4e-22	0.0115
5	175623192	cg17619208	6.8e-22	-0.0079
5	170816542	cg11927233	8.4e-22	-0.017
5	377358	cg26703534	1.2e-21	-0.0409
14	94425114	cg20902353	1.4e-21	-0.0105
2	233252170	cg25560398	1.5e-21	-0.0123
1	206224334	cg08709672	1.5e-21	-0.0227
17	75452100	cg27627381	2e-21	-0.0063
3	64200005	cg18450254	2.3e-21	0.012
6	31760629	cg17619755	3.2e-21	0.0232
2	220074208	cg06753787	3.2e-21	0.0063
17	75371532	cg14183922	5e-21	-0.0094
11	65249342	cg07029024	5.5e-21	0.0129
12	133135032	cg18158306	6.2e-21	0.0102
12	7260776	cg21990700	7.5e-21	-0.0151
6	33397122	cg26257411	8.4e-21	-0.0065
17	17110180	cg19093370	8.7e-21	0.0198
19	17000585	cg03636183	1.1e-20	-0.0953
3	98251294	cg19859270	1.3e-20	-0.023
3	21792938	cg14550518	1.3e-20	-0.0079
11	113932189	cg01439566	1.7e-20	0.0071
6	30720080	cg06126421	1.7e-20	-0.0973
6	26196580	cg06951627	1.7e-20	-0.0155
5	78067856	cg22052143	1.9e-20	0.0107
1	1709203	cg09182189	2e-20	-0.0104
2	112941244	cg18369990	2.3e-20	0.0116
1	9687880	cg25593631	2.4e-20	-0.015
20	1371904	cg03980408	2.7e-20	-0.0094
2	111996799	cg08048687	2.9e-20	-0.0054
17	17110207	cg24578857	3.1e-20	0.02
12	56324915	cg26477856	3.2e-20	-0.0096
17	74542680	cg16776035	3.6e-20	0.0086
15	69373153	cg24399529	3.6e-20	0.013
17	38476024	cg19572487	3.8e-20	-0.0544
17	78829930	cg15228441	3.8e-20	-0.0138
8	144576604	cg26361535	4.2e-20	-0.0382
19	16986831	cg11390978	4.5e-20	-0.0092
6	35490744	cg05593667	5.5e-20	-0.012
5	368804	cg23916896	6.3e-20	-0.0588
10	72362452	cg20408402	7.6e-20	0.0085
5	392920	cg14817490	1.2e-19	-0.049
1	25349681	cg27537125	1.4e-19	-0.019
9	130740599	cg13910681	1.7e-19	-0.0082
22	39879951	cg04673446	2e-19	0.006
14	93552128	cg05284742	2.1e-19	-0.0271
1	40133581	cg06803614	2.1e-19	-0.0088
1	153929592	cg22441770	2.1e-19	-0.0159
11	76535564	cg25625514	2.2e-19	-0.0124
2	233283329	cg03329539	2.5e-19	-0.0434
11	86512100	cg23351584	2.6e-19	-0.0106
1	154127952	cg16274678	2.9e-19	-0.0152
12	7260546	cg21439672	3.3e-19	-0.0153
5	176923805	cg07286341	3.4e-19	-0.0077
15	40361485	cg20059928	3.5e-19	-0.0293
3	186503527	cg20674424	4.2e-19	-0.0091
3	150805388	cg22571654	4.7e-19	0.0097
15	78384520	cg02279625	4.8e-19	0.0105
16	75143200	cg03485667	5e-19	-0.0168
14	74214183	cg22851561	5.6e-19	-0.0244
1	39500070	cg14656441	5.7e-19	0.0162
10	73497514	cg10750182	6.2e-19	-0.0188
5	9015582	cg07712198	6.5e-19	0.0108
15	42694406	cg23198793	6.6e-19	0.017
6	119662024	cg03051880	6.8e-19	0.0107
11	68866761	cg02660097	7e-19	0.0247
6	32920102	cg03531211	7.5e-19	-0.0108
12	127931219	cg21733098	7.9e-19	-0.0341
7	45002486	cg22132788	8.1e-19	0.0463
22	39919237	cg10955164	8.6e-19	-0.0079
5	321320	cg11554391	9.8e-19	-0.0234
14	103415458	cg09940677	1e-18	0.0081
1	94702435	cg24049050	1e-18	-0.0102
11	68142198	cg14624207	1e-18	-0.0212
2	129153820	cg22040631	1.2e-18	-0.0136
4	3079751	cg08763102	1.2e-18	-0.0124
11	68138269	cg21611682	1.3e-18	-0.0264
20	45985741	cg12303084	1.4e-18	-0.0171
15	90357202	cg23161492	1.4e-18	-0.0403
7	100465833	cg22851200	1.5e-18	-0.018
14	101529855	cg04638655	1.5e-18	0.0075
7	146904205	cg11207515	1.5e-18	0.0431
6	32158953	cg03280235	1.6e-18	-0.0087
11	2036573	cg02462416	1.7e-18	-0.02
1	221509067	cg03536711	1.7e-18	0.0175
17	42467199	cg20810975	1.7e-18	0.0075
17	1961109	cg00138101	1.8e-18	0.0064
6	34206400	cg02654940	1.9e-18	-0.0095
1	26610757	cg05389935	2e-18	-0.0074
2	97169033	cg00499237	2.3e-18	-0.0083
7	101556907	cg14012925	2.4e-18	0.0153
9	110479859	cg14142087	2.4e-18	0.0151
15	81587108	cg14899065	2.5e-18	-0.0131
21	37093012	cg00871610	2.6e-18	-0.0221
5	368394	cg12806681	2.6e-18	-0.0187
2	9843525	cg08035323	2.9e-18	0.0313
22	32007224	cg08305533	3.1e-18	0.0148
1	45242073	cg13985198	3.3e-18	-0.0094
7	145812842	cg21322436	3.5e-18	-0.0315
19	5838999	cg00579402	3.6e-18	0.0127
17	25798741	cg04299274	3.9e-18	-0.0085
10	74034667	cg20897136	3.9e-18	-0.0101
19	35531403	cg24715735	4e-18	0.0065
2	241976244	cg10717312	4.7e-18	0.0178
12	48100805	cg18216249	5.3e-18	-0.0076
7	65817282	cg10691866	5.4e-18	-0.0305
5	176758413	cg04543273	5.4e-18	0.0065
5	436816	cg26954197	5.6e-18	0.0071
3	111314186	cg24323726	5.7e-18	-0.009
9	132803508	cg06901890	6.3e-18	-0.0102
11	86510998	cg23771366	7.5e-18	-0.0362
17	27050360	cg00639656	7.6e-18	-0.0084
22	30721543	cg18476604	7.8e-18	-0.008
8	103916295	cg26126879	8e-18	0.0103
6	170581502	cg21138542	8.2e-18	0.0136
6	30720108	cg14753356	9.2e-18	-0.0378
5	323794	cg17924476	9.3e-18	0.0335
7	29606289	cg18451588	9.3e-18	-0.0186
15	66996626	cg27514333	1e-17	-0.01
6	41546161	cg04517079	1.1e-17	-0.0165
12	1017144	cg02736016	1.1e-17	0.0106
14	90741814	cg07941108	1.2e-17	-0.0132
12	131323042	cg07057831	1.2e-17	-0.0107
7	45002736	cg04180046	1.3e-17	0.0351
6	6857062	cg07090714	1.4e-17	-0.0185
9	123637816	cg14614490	1.6e-17	-0.0066
6	30720209	cg15342087	1.6e-17	-0.0306
17	75446431	cg20772590	1.6e-17	-0.0082
10	98062687	cg19935065	1.7e-17	0.0128
6	33240471	cg26283141	1.7e-17	-0.015
2	233285289	cg13193840	1.8e-17	-0.0174
15	86294644	cg15029032	1.9e-17	0.0138
19	18873222	cg23973524	1.9e-17	0.0248
7	150130708	cg03059073	2.1e-17	0.0135
10	80873797	cg11961495	2.1e-17	-0.0149
8	8749074	cg01022370	2.3e-17	-0.0067
19	16437057	cg05906166	2.5e-17	-0.0267
19	17514600	cg07839313	2.7e-17	-0.0096
2	8343710	cg23079012	2.7e-17	-0.0223
1	92947588	cg09935388	3.1e-17	-0.0832
15	39873553	cg05886626	3.6e-17	-0.0144
15	91416118	cg00207731	3.6e-17	-0.0124
7	97501946	cg20727233	3.9e-17	-0.0049
14	77467391	cg13038618	4e-17	-0.0245
6	44230977	cg00668559	4.3e-17	-0.0103
17	14206572	cg13855261	4.3e-17	-0.0084
1	154943676	cg16254756	4.5e-17	-0.011
19	49316732	cg19046189	4.7e-17	0.0078
5	149108820	cg16786458	4.7e-17	0.0177
7	5528044	cg08928675	5.3e-17	-0.0153
5	393347	cg17287155	5.4e-17	-0.0268
15	74724918	cg00310412	5.7e-17	-0.0229
11	86387554	cg24947694	6e-17	-0.0121
9	134612644	cg04086928	6e-17	-0.0082
11	76381044	cg13985437	6.3e-17	-0.0143
6	29717917	cg23606396	6.7e-17	0.0107
16	30671644	cg04232972	7e-17	-0.0153
20	60717158	cg00071265	7.5e-17	-0.0091
2	70025869	cg06635952	7.6e-17	0.0213
1	42385941	cg24049493	7.8e-17	0.0464
19	2095560	cg05273302	8.4e-17	-0.0135
6	29454888	cg26371172	8.9e-17	0.0062
4	114823338	cg26728709	9.4e-17	0.0121
16	30671749	cg07069636	1e-16	-0.0174
6	33241026	cg12086028	1e-16	-0.0147
20	56269979	cg16178855	1.1e-16	0.0089
2	177356276	cg06065019	1.2e-16	-0.0134
2	233245886	cg03188382	1.2e-16	-0.017
3	49394622	cg18642234	1.2e-16	-0.0167
3	197474006	cg03358636	1.3e-16	-0.0217
6	1970710	cg18132076	1.4e-16	0.0092
5	323907	cg23067299	1.5e-16	0.009
1	42384564	cg15937073	1.6e-16	0.0286
1	949893	cg16526047	1.7e-16	-0.0131
15	61821004	cg11445634	1.8e-16	-0.0133
10	73976821	cg23685969	1.9e-16	-0.0072
3	21792248	cg17024919	2.1e-16	-0.0351
1	92946132	cg09662411	2.2e-16	-0.0323
3	98311063	cg02657160	2.4e-16	-0.0158
12	2041581	cg07807026	2.6e-16	0.0067
19	45898892	cg07924081	2.6e-16	0.0072
5	368447	cg03991871	2.6e-16	-0.0379
3	194018158	cg16924010	2.9e-16	0.0086
1	23729692	cg01015663	3.1e-16	-0.0131
1	16301562	cg04211179	3.2e-16	-0.0104
5	176758052	cg11105358	3.3e-16	0.0065
10	81003175	cg14371731	3.5e-16	0.0291
10	73976798	cg17372758	4e-16	-0.0098
12	116756948	cg13645530	4e-16	0.0122
19	47289503	cg07626482	4.1e-16	-0.0129
17	38481877	cg26878655	4.2e-16	-0.0129
1	68299409	cg13184736	4.3e-16	-0.0424
5	399360	cg21161138	4.4e-16	-0.053
15	89531046	cg10850792	4.4e-16	0.0097
8	128378218	cg25305703	5.9e-16	-0.035
4	129405035	cg01634388	6.2e-16	0.0112
16	1822124	cg09540102	6.5e-16	-0.0158
20	60717299	cg12800803	6.7e-16	-0.0072
1	42385160	cg17098103	7.2e-16	0.0082
9	108005349	cg01692968	7.4e-16	-0.033
19	50411521	cg06477444	7.5e-16	-0.0044
11	110584327	cg06106428	7.5e-16	0.0163
6	11939022	cg23127986	7.7e-16	0.0063
4	36282498	cg15339249	8e-16	0.0069
9	90589634	cg16357921	8.1e-16	0.0061
7	2758924	cg05055821	8.8e-16	0.006
1	1135955	cg24807889	8.8e-16	-0.0094
17	73760363	cg19804488	8.8e-16	-0.0094
17	75371476	cg00871371	8.8e-16	-0.0095
10	35419996	cg14656043	9.1e-16	-0.0111
1	173836307	cg07177756	9.5e-16	-0.0167
6	32160074	cg00442389	9.6e-16	-0.0098
14	74211788	cg01731783	1.1e-15	-0.0144
5	150161299	cg14580211	1.1e-15	-0.0333
2	231989800	cg06096336	1.1e-15	-0.0177
5	369969	cg01899089	1.1e-15	-0.0316
6	32116538	cg25955180	1.1e-15	0.0101
6	44187674	cg01993576	1.1e-15	-0.0078
2	158114268	cg09726654	1.2e-15	0.0067
11	1297087	cg26599989	1.2e-15	0.0125
16	85643863	cg06537333	1.3e-15	0.005
6	159238744	cg22871253	1.3e-15	-0.0109
5	80529135	cg11323506	1.3e-15	0.0084
5	32018601	cg13039251	1.4e-15	0.0304
20	62688326	cg01293143	1.4e-15	-0.0081
1	92946825	cg12876356	1.5e-15	-0.0573
7	45002287	cg19089201	1.6e-15	0.0312
6	32116207	cg23061027	1.8e-15	0.0114
13	46425929	cg12979844	1.9e-15	0.0123
16	685580	cg04636834	1.9e-15	-0.01
7	29605897	cg10580293	2.1e-15	-0.0132
3	22413232	cg03274391	2.2e-15	0.0727
22	19962042	cg18704527	2.4e-15	0.0145
1	12217629	cg21393163	2.4e-15	-0.0136
3	39193251	cg00501876	2.5e-15	-0.0222
10	116528318	cg10858945	2.5e-15	0.0077
11	2722358	cg01744331	2.6e-15	-0.0135
17	73120977	cg02186444	2.6e-15	0.0151
16	88882565	cg00230183	2.7e-15	0.0088
6	33384473	cg09287933	2.8e-15	-0.0075
1	68299468	cg13399816	2.8e-15	-0.0213
17	7381622	cg27579313	3e-15	-0.0138
7	641028	cg26669717	3e-15	-0.012
19	44278551	cg11624345	3.1e-15	-0.0109
3	66548117	cg11198596	3.1e-15	-0.0137
7	2282252	cg11066209	3.2e-15	-0.0054
1	36787932	cg22721579	3.4e-15	-0.016
10	80866619	cg14841514	3.7e-15	-0.0055
2	74778482	cg26510500	3.7e-15	-0.0025
17	53167407	cg07465627	3.8e-15	-0.0136
20	50312632	cg21380183	3.9e-15	-0.0088
2	128617792	cg19375644	4e-15	0.0069
9	134293793	cg13543915	4.1e-15	-0.0132
14	53618419	cg01268763	4.1e-15	-0.0144
3	51423212	cg08058672	4.2e-15	-0.0037
2	96809970	cg02431562	4.5e-15	-0.0064
19	38704515	cg26950531	4.6e-15	0.0187
5	323969	cg08606254	4.7e-15	0.0071
1	92946700	cg18146737	4.8e-15	-0.0519
17	78682785	cg18780100	5.3e-15	0.0095
17	35481970	cg07660627	5.4e-15	0.0136
1	206226794	cg20295214	5.5e-15	-0.0178
8	2129970	cg12279125	5.7e-15	0.0117
1	206729613	cg17220933	5.9e-15	-0.0077
19	13951168	cg05339037	6.1e-15	-0.0143
12	4488893	cg23219570	6.3e-15	0.013
16	30485485	cg09099830	6.4e-15	-0.0224
3	194119885	cg13185177	6.5e-15	0.0233
7	92238086	cg07413467	6.9e-15	0.0127
16	89070025	cg09636313	6.9e-15	0.0158
9	139416102	cg14120703	7e-15	-0.0098
1	165907859	cg20141108	7.3e-15	0.0094
2	106724161	cg07992484	7.4e-15	-0.0112
12	116756890	cg04944536	7.4e-15	0.0101
14	104190678	cg26242531	7.8e-15	0.0163
8	21912864	cg03292675	7.8e-15	-0.0162
5	178567126	cg17359265	8.9e-15	-0.0063
19	16988083	cg14712058	9.1e-15	-0.0138
6	26196794	cg03785755	9.4e-15	-0.014
7	5608879	cg01002722	9.8e-15	0.0064
3	47554177	cg03082813	1e-14	-0.0044
16	15146876	cg07456681	1.1e-14	0.009
13	100927476	cg26574777	1.1e-14	0.0076
2	216484055	cg09166091	1.2e-14	0.0104
16	28193063	cg00468395	1.2e-14	-0.0066
6	33240820	cg07362537	1.2e-14	-0.0114
16	16327241	cg08825291	1.2e-14	-0.0062
3	146026497	cg21552014	1.3e-14	0.0082
14	91711033	cg07063068	1.3e-14	-0.0085
12	54150616	cg25096368	1.3e-14	-0.0073
5	957535	cg21747070	1.3e-14	-0.0188
1	1549699	cg13897348	1.4e-14	-0.0098
10	121296042	cg20345915	1.4e-14	-0.0076
15	66795595	cg18091264	1.4e-14	-0.0106
21	40180000	cg15892280	1.4e-14	-0.0079
6	33918728	cg12765567	1.4e-14	-0.0064
1	9382878	cg09256832	1.4e-14	0.0079
11	119897638	cg25006998	1.5e-14	0.0077
12	111019734	cg23878241	1.5e-14	-0.0068
5	143172092	cg22158051	1.5e-14	0.0062
7	48018530	cg10190813	1.6e-14	-0.0115
7	29606349	cg06868100	1.7e-14	-0.0232
1	1150416	cg17084044	1.7e-14	-0.0101
12	131715773	cg09717146	1.8e-14	0.0067
10	80834947	cg03450842	1.9e-14	-0.0259
6	32116853	cg27067781	2e-14	0.0101
17	5370938	cg14947900	2e-14	-0.01
5	395444	cg25648203	2.1e-14	-0.0387
1	11123118	cg04885881	2.2e-14	-0.0424
4	140076137	cg22027435	2.2e-14	0.008
8	29202958	cg24379915	2.2e-14	-0.0076
16	30485597	cg16391678	2.4e-14	-0.0136
15	75182130	cg13828047	2.5e-14	-0.0065
17	48224718	cg21698310	2.5e-14	-0.0082
15	65368982	cg03489965	2.6e-14	0.0246
6	139699305	cg06759309	2.6e-14	0.0063
1	9473751	cg12547807	2.7e-14	-0.017
14	94812770	cg08257009	2.8e-14	-0.0174
6	31941049	cg20069688	2.8e-14	-0.007
21	40182073	cg23110422	2.9e-14	-0.0214
10	74034644	cg01839993	2.9e-14	-0.0169
5	123149716	cg08266095	3e-14	-0.0235
11	67206434	cg17690322	3.1e-14	-0.0079
17	25799447	cg02512902	3.3e-14	-0.0095
7	147500722	cg17372101	3.3e-14	0.0246
13	113689776	cg01435643	3.3e-14	0.0217
2	106755721	cg00295485	3.4e-14	-0.0238
16	89488963	cg00169122	3.5e-14	0.0092
19	14089630	cg00010445	3.7e-14	0.0062
17	80316908	cg04806562	3.8e-14	0.008
5	433274	cg10841124	3.8e-14	0.0117
10	63809170	cg16401465	3.9e-14	-0.0102
12	109003704	cg04530628	3.9e-14	0.0054
1	27050039	cg13867915	3.9e-14	0.0038
17	27917157	cg05379350	4e-14	-0.0066
2	25600451	cg02068690	4.1e-14	0.0068
10	43891459	cg14034325	4.3e-14	-0.0167
17	1962132	cg00911794	4.3e-14	0.0208
16	30485810	cg16519923	4.4e-14	-0.0159
16	81272281	cg22947000	4.5e-14	0.011
5	134813329	cg11429111	4.7e-14	0.0134
2	241975756	cg26707709	5e-14	0.0284
14	105857250	cg12158535	5e-14	0.006
14	91836354	cg07112604	5e-14	-0.0079
13	37394589	cg08164233	5e-14	-0.0091
14	23351487	cg04539476	5.2e-14	0.0068
1	92947035	cg18316974	5.2e-14	-0.0374
22	36782143	cg04077141	5.3e-14	-0.005
1	171868115	cg02338271	5.3e-14	-0.0061
15	67012832	cg17232357	5.5e-14	-0.0113
19	46367987	cg21570209	5.6e-14	-0.0207
7	101556684	cg15600935	5.7e-14	0.0033
8	145012644	cg13389508	5.8e-14	-0.0081
2	235403141	cg05204104	5.9e-14	0.0154
18	77616694	cg00383167	6.3e-14	-0.0083
17	27899874	cg05877788	6.3e-14	-0.0088
1	225655154	cg16516405	6.5e-14	0.0088
19	2291020	cg00378510	6.6e-14	-0.031
12	123519157	cg08176694	6.6e-14	0.0071
1	173835989	cg16290996	6.7e-14	-0.0198
1	37941263	cg19872095	6.7e-14	-0.0078
13	100636252	cg18383890	6.7e-14	-0.01
17	38501677	cg27102350	6.9e-14	0.0058
5	176326528	cg09869729	6.9e-14	0.0049
8	28258603	cg24540678	7e-14	-0.0128
6	32116858	cg14757228	7.4e-14	0.0102
8	128810708	cg10202727	7.4e-14	-0.0067
4	110220063	cg11165912	7.5e-14	0.0089
4	185468777	cg22905866	7.6e-14	-0.0122
19	46800602	cg05286653	7.8e-14	-0.0107
5	148339194	cg24808105	7.8e-14	-0.0085
15	69702702	cg19265300	7.8e-14	0.0084
19	3677220	cg13561409	7.8e-14	0.0114
7	30951498	cg11827925	7.9e-14	0.0071
19	46388787	cg08097614	8.4e-14	-0.0079
13	79968216	cg19211853	8.6e-14	-0.0177
1	24307535	cg22499893	8.7e-14	-0.0133
11	46739832	cg25503804	8.7e-14	-0.0103
6	159238463	cg17390562	8.8e-14	-0.0068
14	103367632	cg24154132	8.8e-14	0.013
10	101297508	cg13424029	9.3e-14	-0.0107
11	62379063	cg12616487	9.5e-14	-0.0106
17	73642991	cg00214171	9.6e-14	-0.0093
19	41768075	cg13668129	9.9e-14	-0.0068
22	31741284	cg13003054	1e-13	-0.0061
12	4488800	cg07178945	1e-13	0.0216
1	25254746	cg10951873	1e-13	-0.0072
1	212769641	cg10985914	1e-13	0.0088
3	112324301	cg08365738	1e-13	0.0072
11	133928292	cg24490227	1e-13	0.0087
3	50604613	cg23320649	1.1e-13	-0.0061
7	5457225	cg09022230	1.1e-13	-0.0222
9	139332845	cg14024579	1.1e-13	-0.0109
19	58897497	cg11701312	1.2e-13	-0.0121
1	202584465	cg11071448	1.2e-13	-0.0182
7	128550410	cg02611085	1.2e-13	0.0049
2	190446792	cg04361126	1.3e-13	0.006
3	53700195	cg00336149	1.3e-13	0.0289
3	121151186	cg14535274	1.3e-13	0.0069
17	73649149	cg03721291	1.3e-13	0.0057
16	67196462	cg02162324	1.3e-13	0.0061
12	122467228	cg05957567	1.3e-13	0.011
14	94423399	cg01956154	1.3e-13	-0.0061
17	8379050	cg09975715	1.4e-13	0.0063
10	25247855	cg10317175	1.5e-13	-0.011
1	151798824	cg09171692	1.5e-13	0.0073
6	32120584	cg06814287	1.6e-13	-0.0073
1	36787356	cg17139085	1.6e-13	-0.0185
17	61774794	cg09121543	1.6e-13	-0.0076
17	62075151	cg03554335	1.6e-13	0.0103
21	45560663	cg11465630	1.6e-13	0.0071
3	182983386	cg04468081	1.6e-13	-0.0116
22	37546220	cg21307484	1.6e-13	-0.0102
1	45279349	cg03912703	1.7e-13	-0.0126
22	39759864	cg20496314	1.7e-13	-0.0097
12	54689278	cg23140706	1.7e-13	-0.0056
6	31619544	cg03689048	1.8e-13	-0.0043
11	75031054	cg01901332	1.8e-13	-0.0299
15	78857124	cg19696491	1.9e-13	0.0196
2	233284112	cg06644428	1.9e-13	-0.04
2	84709147	cg03963219	1.9e-13	0.0079
17	17030253	cg23842572	1.9e-13	0.0156
19	2093896	cg15187398	1.9e-13	-0.0286
16	30545507	cg06360776	1.9e-13	-0.0151
4	2748026	cg07094298	1.9e-13	-0.0245
12	128078475	cg15985905	1.9e-13	0.0077
22	50356763	cg11801110	1.9e-13	-0.0093
5	143191565	cg10678215	1.9e-13	0.0137
19	2291373	cg01294327	2e-13	-0.0404
8	141801307	cg12075928	2e-13	-0.0339
11	119232263	cg26077811	2e-13	-0.0081
6	169588809	cg24939196	2e-13	0.0097
19	16830749	cg19344626	2.1e-13	-0.0219
20	32267661	cg19593285	2.1e-13	-0.0132
11	32193669	cg13087259	2.2e-13	-0.0102
1	200885736	cg10894991	2.3e-13	-0.0062
17	19282521	cg13832201	2.3e-13	-0.0155
11	76381040	cg10788371	2.4e-13	-0.0188
21	45575832	cg08039560	2.4e-13	-0.007
4	15471214	cg21329975	2.4e-13	0.0055
6	6737631	cg13809441	2.4e-13	0.0114
19	46801672	cg16672562	2.4e-13	-0.0239
1	42385581	cg15542713	2.4e-13	0.0397
10	102792835	cg15428620	2.4e-13	-0.0076
14	102928437	cg06819357	2.6e-13	0.0156
1	11908199	cg06193043	2.6e-13	0.0168
2	234296642	cg02442900	2.7e-13	0.0091
12	117042895	cg23975840	2.9e-13	0.011
9	130640212	cg11714502	2.9e-13	-0.0085
2	26205876	cg21187770	2.9e-13	-0.0091
12	53075359	cg02377704	2.9e-13	0.0144
17	78513167	cg14269109	2.9e-13	0.0133
2	233250370	cg27241845	3e-13	-0.0378
10	22944961	cg17767185	3e-13	-0.0055
1	19764686	cg11962640	3e-13	-0.005
8	22773857	cg11769400	3.1e-13	0.0046
8	21916635	cg14837598	3.2e-13	-0.0123
9	139565087	cg14435720	3.5e-13	-0.0074
15	65369005	cg10619342	3.5e-13	0.0223
14	74223355	cg24996979	3.6e-13	-0.0145
2	112913178	cg19744173	3.7e-13	0.0123
9	134605210	cg14505439	3.7e-13	-0.0052
17	38499096	cg05824218	3.8e-13	0.0122
1	167904284	cg12749559	3.8e-13	-0.0107
14	106329607	cg23594345	3.8e-13	-0.0362
17	77901317	cg23749482	3.8e-13	-0.0173
5	404996	cg11557553	3.9e-13	0.0096
2	65217528	cg19220282	3.9e-13	-0.0192
17	14206871	cg20152539	4.1e-13	-0.0145
10	18689471	cg12289251	4.2e-13	-0.0238
16	30488321	cg06972908	4.2e-13	-0.0121
3	148581837	cg13424229	4.2e-13	0.0075
6	30684736	cg07257768	4.3e-13	-0.0089
2	209224676	cg18559579	4.3e-13	0.0121
2	28304502	cg25422678	4.3e-13	0.0095
19	55898325	cg06367459	4.4e-13	-0.0057
9	33167933	cg21316772	4.4e-13	-0.0048
9	133411807	cg14567085	4.4e-13	0.0051
11	133823700	cg06610125	4.5e-13	-0.0079
19	39739058	cg02672759	4.5e-13	-0.0139
16	68112968	cg06575692	4.5e-13	0.0132
15	65369127	cg23058194	4.5e-13	0.0123
15	45028595	cg01138448	4.6e-13	-0.017
2	42566404	cg04268813	4.7e-13	0.0073
11	62621258	cg15172739	4.8e-13	-0.0093
17	75598365	cg14818621	4.8e-13	0.0069
18	48352490	cg20211629	4.9e-13	0.0073
3	9988144	cg02725398	4.9e-13	-0.018
2	129077232	cg03222009	5.1e-13	-0.0174
22	37257404	cg02532700	5.2e-13	-0.0238
11	73110989	cg24212377	5.2e-13	0.0062
16	89628853	cg02732508	5.3e-13	-0.0089
7	139366758	cg25748521	5.3e-13	-0.0083
14	94424156	cg09247392	5.5e-13	-0.0052
19	10197856	cg22642495	5.6e-13	-0.0072
6	30066428	cg20751345	5.7e-13	0.0101
1	3600852	cg26055950	5.7e-13	-0.0137
12	45444767	cg07469402	5.7e-13	0.0105
2	3643682	cg15955046	5.9e-13	-0.0084
12	31476565	cg03935116	6e-13	-0.0099
2	144855085	cg25349939	6e-13	0.0111
17	80454611	cg25198941	6e-13	0.0069
20	19193989	cg20244340	6.2e-13	-0.0264
12	51419164	cg22789605	6.3e-13	-0.0051
2	231809672	cg25013095	6.5e-13	-0.0055
17	79010831	cg18758622	6.6e-13	0.0091
14	69422517	cg08170227	6.6e-13	-0.0154
19	16308345	cg23677833	6.7e-13	-0.0074
3	10916026	cg14788003	6.7e-13	0.009
3	53700141	cg15417641	6.9e-13	0.038
6	35017865	cg04739880	7e-13	0.008
5	405774	cg22937882	7.2e-13	0.0082
19	2291613	cg21869609	7.2e-13	-0.0404
1	231555522	cg07040244	7.5e-13	-0.012
2	178125956	cg26271591	7.6e-13	-0.0316
12	1940452	cg18633600	7.6e-13	0.0074
19	14260651	cg15417798	7.8e-13	0.006
10	112889349	cg14165660	7.8e-13	0.0099
7	3134670	cg18422587	8.1e-13	0.0126
22	39129370	cg12836643	8.1e-13	0.0071
16	33815990	cg04692023	8.1e-13	0.0105
14	81426015	cg18625627	8.2e-13	0.0197
8	29522838	cg13518625	8.3e-13	-0.0121
5	143191771	cg04225775	8.4e-13	0.0082
11	60634850	cg09445967	8.6e-13	0.0052
17	79791587	cg22235877	8.7e-13	-0.0068
16	85205030	cg03014634	8.7e-13	-0.0066
2	160041968	cg08384239	8.7e-13	0.0131
17	20492631	cg13772815	8.7e-13	-0.0085
15	78856949	cg22563815	8.8e-13	0.0139
6	31760426	cg05302489	8.9e-13	0.0158
11	65078974	cg24710503	9e-13	0.0051
16	4421643	cg12486287	9.2e-13	0.0067
19	55898727	cg08233235	9.4e-13	-0.0136
6	31494261	cg06434490	9.6e-13	-0.0089
12	122444621	cg04716447	9.7e-13	0.0048
17	75446661	cg06513247	9.8e-13	-0.0104
10	105209452	cg02167201	1e-12	-0.0058
6	170580966	cg01766850	1e-12	0.0128
14	106361618	cg17341790	1e-12	-0.0116
20	19191526	cg16201146	1.1e-12	-0.0165
2	145385132	cg12462247	1.1e-12	0.0044
7	2847575	cg18446336	1.1e-12	-0.0334
1	236559675	cg00178850	1.2e-12	-0.0112
3	17130667	cg16503724	1.2e-12	0.0162
3	190971216	cg02226079	1.2e-12	0.0121
7	45020086	cg07826859	1.3e-12	-0.0218
1	155107599	cg01554474	1.3e-12	-0.0162
2	241975971	cg22635676	1.3e-12	0.0546
10	111693923	cg24838825	1.3e-12	0.0078
10	64565750	cg20684110	1.4e-12	-0.0188
11	44623459	cg07441944	1.4e-12	-0.0064
17	48041570	cg14365070	1.4e-12	-0.0067
11	63766787	cg21920570	1.4e-12	0.0061
1	244006397	cg11496569	1.4e-12	-0.0089
1	172189728	cg16696002	1.5e-12	0.007
17	14207036	cg13443605	1.5e-12	-0.0124
11	60623782	cg19254163	1.5e-12	-0.021
17	32484027	cg19942495	1.5e-12	0.0061
2	241976080	cg26718213	1.5e-12	0.0382
1	15482753	cg09069072	1.5e-12	-0.0309
1	234689565	cg07572233	1.6e-12	0.0087
6	158448508	cg05987787	1.6e-12	0.0053
9	97418259	cg13487127	1.6e-12	0.0104
3	21792684	cg00485194	1.6e-12	-0.0091
17	46631910	cg21399057	1.7e-12	-0.0048
8	21914593	cg06672250	1.7e-12	-0.009
11	71249212	cg00153942	1.7e-12	0.0046
3	14160960	cg15084803	1.7e-12	0.017
8	125737353	cg24838345	1.7e-12	-0.0189
1	999599	cg11405655	1.7e-12	-0.014
1	92946187	cg06338710	1.7e-12	-0.0249
15	31691214	cg04189320	1.7e-12	-0.0074
7	966569	cg03333699	1.7e-12	-0.0076
10	97201172	cg03190891	1.8e-12	0.0114
5	40834228	cg15130459	1.8e-12	-0.0156
14	106329652	cg01208318	1.8e-12	-0.0386
20	34634400	cg23573114	1.9e-12	0.0071
5	143192067	cg02228160	1.9e-12	0.0145
19	5624574	cg21201657	1.9e-12	-0.0091
8	124720897	cg20366110	1.9e-12	-0.0078
1	12112386	cg19940644	2e-12	-0.0254
7	144149304	cg18956562	2e-12	0.013
7	5528266	cg04263702	2e-12	-0.0178
3	22412746	cg23480021	2e-12	0.0669
6	33240468	cg11222065	2e-12	-0.0079
19	2095364	cg06896207	2e-12	-0.0108
11	319718	cg17990365	2e-12	-0.0206
19	17862017	cg02639359	2.1e-12	-0.0134
3	39448952	cg00063111	2.1e-12	-0.0098
20	44441818	cg02405476	2.1e-12	-0.0083
11	2800047	cg05438727	2.1e-12	0.0053
4	108955838	cg01150799	2.2e-12	0.0083
6	31762455	cg11073255	2.2e-12	-0.0063
7	100304425	cg16622652	2.2e-12	-0.0103
17	39889811	cg16255816	2.2e-12	-0.0154
8	103937374	cg19589396	2.4e-12	-0.0223
2	233323030	cg23950232	2.4e-12	-0.0182
1	26146005	cg13876650	2.4e-12	-0.0068
13	21035079	cg02402946	2.4e-12	0.0108
17	1962236	cg23621097	2.4e-12	0.0153
1	2989307	cg25618424	2.5e-12	-0.0103
15	31622112	cg11739148	2.5e-12	-0.01
11	457256	cg22761205	2.5e-12	0.0087
2	24234017	cg21356710	2.5e-12	0.0181
1	42801965	cg17985311	2.5e-12	-0.0096
4	26789915	cg19719391	2.6e-12	0.0171
3	50337305	cg20912205	2.6e-12	-0.0077
13	46964186	cg02985540	2.6e-12	-0.0102
13	100007277	cg19635644	2.7e-12	-0.0062
6	31680228	cg14258501	2.8e-12	0.0078
19	2095643	cg13689560	2.8e-12	-0.0079
19	18418056	cg08006956	2.8e-12	-0.0097
6	32116106	cg03812323	2.8e-12	0.0087
8	21914600	cg08149865	2.8e-12	-0.0152
3	66549732	cg06096184	2.8e-12	-0.014
20	62367893	cg20513976	2.9e-12	0.0089
5	96267912	cg22792367	2.9e-12	-0.0081
13	111357885	cg20124610	2.9e-12	-0.0147
5	133515262	cg04136748	2.9e-12	0.0054
6	36645812	cg15474579	3e-12	-0.0207
5	138611766	cg23205886	3e-12	-0.0134
1	244006288	cg11314684	3e-12	-0.0167
16	29836211	cg09010156	3e-12	-0.007
13	67801125	cg23126342	3.1e-12	0.0267
6	149806502	cg00073460	3.1e-12	-0.017
5	131396253	cg00771722	3.1e-12	0.0065
16	72882495	cg05969150	3.1e-12	0.0114
11	70449219	cg16163543	3.1e-12	0.0079
13	95844361	cg10304534	3.1e-12	-0.0099
16	87958407	cg04352288	3.2e-12	-0.006
3	194784405	cg00462971	3.2e-12	0.0172
17	46656572	cg17144149	3.2e-12	-0.0142
12	93774772	cg19554457	3.3e-12	-0.0141
6	30720203	cg24859433	3.3e-12	-0.031
12	89742886	cg20722088	3.3e-12	-0.0069
11	73098877	cg06382664	3.4e-12	-0.0071
6	33240284	cg11682350	3.4e-12	-0.0032
1	3624054	cg26105278	3.4e-12	-0.0077
17	75360477	cg23716141	3.4e-12	-0.0109
10	119221444	cg18621256	3.5e-12	-0.007
7	93550756	cg06439941	3.5e-12	0.0086
1	1150410	cg21815220	3.6e-12	-0.0093
12	3305394	cg06697407	3.6e-12	0.0122
4	159792176	cg07990556	3.6e-12	0.0061
2	85999873	cg26337070	3.8e-12	-0.0266
1	42384390	cg26038582	3.8e-12	0.0436
6	582493	cg12455309	3.8e-12	-0.0057
16	57513414	cg10453071	4e-12	0.0119
1	19810690	cg19713429	4.1e-12	-0.0196
5	957511	cg03999941	4.1e-12	-0.0165
5	112716899	cg01272202	4.1e-12	-0.0102
5	18746010	cg21806580	4.2e-12	0.0175
16	31210736	cg27646484	4.2e-12	0.006
2	28973577	cg06142740	4.2e-12	-0.0098
1	153517384	cg23048494	4.2e-12	-0.0079
7	739057	cg26203136	4.3e-12	-0.0093
6	32116548	cg17272563	4.3e-12	0.0099
1	21652298	cg16416158	4.3e-12	-0.0078
11	57176720	cg09197783	4.3e-12	-0.0151
8	144599027	cg21404980	4.4e-12	0.0072
10	63753550	cg25953130	4.5e-12	-0.0305
16	2094667	cg04119529	4.5e-12	0.0058
7	650249	cg16190265	4.5e-12	-0.0164
10	99532138	cg02363630	4.6e-12	0.0064
16	29675846	cg23083984	4.6e-12	0.0023
1	27950589	cg06827976	4.7e-12	0.0034
5	400201	cg03604011	4.7e-12	0.0241
3	41460736	cg20724032	4.9e-12	0.0098
14	103245090	cg01565703	5e-12	-0.0108
6	31632541	cg06518831	5.2e-12	-0.0043
16	2287294	cg09219877	5.2e-12	0.0071
14	91881497	cg20303561	5.3e-12	-0.0161
17	46651360	cg22053945	5.3e-12	-0.0079
2	241623436	cg08049592	5.3e-12	0.0131
17	4711018	cg04209460	5.5e-12	-0.0106
12	91332479	cg04961225	5.6e-12	0.0114
20	62367888	cg00446123	5.7e-12	0.0092
6	33216663	cg22573696	5.7e-12	-0.0105
1	51442133	cg23090529	5.8e-12	-0.0313
1	9383245	cg01437439	5.9e-12	0.0037
2	129073706	cg10012530	5.9e-12	-0.0106
11	2847642	cg10151367	5.9e-12	0.0059
15	75017924	cg23680900	6e-12	0.0037
1	117533414	cg17907003	6e-12	-0.0151
16	67877232	cg00496272	6e-12	-0.0083
6	35635985	cg19014730	6.2e-12	-0.0083
16	17562960	cg06321596	6.2e-12	-0.0231
16	733842	cg09465703	6.2e-12	-0.0238
8	72745197	cg20076442	6.3e-12	0.0077
11	3858493	cg24497361	6.4e-12	-0.0137
20	24615715	cg10267724	6.4e-12	0.0051
7	5568411	cg05971148	6.5e-12	-0.0044
7	2847554	cg19717773	6.5e-12	-0.0392
19	41310517	cg08689929	6.6e-12	-0.0072
9	100880960	cg01765174	6.7e-12	-0.0103
22	27831818	cg08834436	6.8e-12	-0.0158
8	61566034	cg03139840	6.9e-12	-0.0053
7	92238248	cg15261712	6.9e-12	0.015
19	40919465	cg01447828	7.1e-12	0.0114
11	65639798	cg20051715	7.1e-12	-0.006
8	21769114	cg00255726	7.2e-12	0.0102
8	25907769	cg22977892	7.2e-12	-0.0089
19	18960246	cg18824330	7.4e-12	-0.0065
17	80022616	cg05898092	7.5e-12	-0.0062
8	8204802	cg01556246	7.5e-12	0.0061
3	23849114	cg19719475	7.5e-12	-0.0068
2	20232577	cg17953136	7.5e-12	0.0142
2	129231478	cg01765406	7.6e-12	-0.0114
3	98237750	cg18754985	7.7e-12	-0.0095
6	31760825	cg15948030	8e-12	0.0044
5	139283051	cg19583819	8.1e-12	-0.0108
8	56903623	cg02508743	8.1e-12	0.011
17	77962240	cg25278144	8.3e-12	-0.0046
3	12996362	cg25157472	8.3e-12	0.0058
7	2847517	cg09658497	8.3e-12	-0.0417
10	72362694	cg23059461	8.4e-12	0.008
8	23313438	cg26837477	8.4e-12	-0.0055
13	76334728	cg02714303	8.4e-12	0.0153
16	85116424	cg06759971	8.5e-12	0.0048
11	76320970	cg11261850	8.6e-12	0.0099
5	400732	cg24090911	8.7e-12	-0.0238
1	156616855	cg25773262	8.8e-12	-0.0127
5	429559	cg26850624	8.9e-12	0.0215
2	122392291	cg00542975	9.1e-12	-0.0077
20	62695569	cg00636737	9.3e-12	-0.01
17	79374741	cg01681525	9.7e-12	-0.0128
1	193155390	cg16608652	9.9e-12	-0.006
1	228350199	cg06512918	1e-11	0.0048
3	66534050	cg06189394	1e-11	-0.0092
12	6977747	cg26276120	1e-11	-0.0113
1	175044916	cg20240091	1.1e-11	0.0103
9	139515751	cg14420519	1.1e-11	-0.0076
16	17563300	cg04359840	1.1e-11	-0.0182
3	50650410	cg27589809	1.1e-11	-0.0078
1	204043732	cg01121610	1.1e-11	0.0036
5	172110477	cg00327072	1.2e-11	-0.0065
14	69821049	cg10530793	1.2e-11	-0.005
5	74862702	cg05673882	1.2e-11	-0.026
18	60904418	cg23756272	1.2e-11	0.0097
17	30591850	cg07525202	1.2e-11	-0.0122
11	3602845	cg13755776	1.3e-11	-0.0075
21	46552605	cg01716252	1.3e-11	0.0052
9	136023407	cg03474926	1.3e-11	-0.0073
22	38614796	cg01127300	1.3e-11	-0.0335
11	2241518	cg21548340	1.3e-11	-0.0087
16	3115286	cg23813257	1.3e-11	-0.0077
17	79374327	cg16779839	1.3e-11	-0.0109
14	106329158	cg01513913	1.3e-11	-0.02
8	118953376	cg08305378	1.3e-11	0.0057
6	30653407	cg12105190	1.3e-11	-0.0074
11	58870075	cg16611234	1.3e-11	-0.0253
10	850393	cg22539182	1.3e-11	0.0154
20	19191145	cg11436113	1.4e-11	-0.0179
9	130212550	cg24046474	1.4e-11	-0.0109
6	32159607	cg06194738	1.4e-11	-0.011
12	94539319	cg12877335	1.4e-11	0.0064
16	89628799	cg01995548	1.4e-11	-0.0073
12	125369577	cg12095353	1.4e-11	0.0068
17	73641809	cg07251887	1.4e-11	-0.023
8	142402728	cg12873476	1.4e-11	-0.0243
17	26366243	cg01763290	1.4e-11	0.0053
1	167487762	cg09554443	1.4e-11	0.0156
11	2036580	cg02704502	1.4e-11	-0.0135
15	92395641	cg14295110	1.5e-11	-0.0069
2	127852450	cg04019522	1.5e-11	0.0117
17	4714200	cg04521626	1.5e-11	0.0086
11	94246036	cg01314044	1.5e-11	0.0074
1	15481541	cg07180646	1.5e-11	-0.0227
6	147528521	cg13001142	1.5e-11	0.0112
3	50645106	cg21585138	1.5e-11	-0.0079
19	30157918	cg05897963	1.5e-11	-0.0156
15	67417860	cg03480935	1.5e-11	-0.0118
5	131409289	cg02325250	1.6e-11	-0.0111
20	825634	cg16406078	1.6e-11	0.0085
20	62212228	cg03227037	1.6e-11	0.0165
12	6165683	cg23551979	1.6e-11	0.0133
5	344057	cg09338136	1.6e-11	-0.0164
5	345850	cg24688690	1.6e-11	-0.0074
22	50357214	cg20698113	1.6e-11	-0.0086
11	32452771	cg22533573	1.7e-11	0.0051
6	144263369	cg06271237	1.7e-11	0.0097
20	62688874	cg00237512	1.7e-11	-0.0113
12	3807404	cg03224812	1.7e-11	0.0057
7	116786597	cg05720226	1.7e-11	-0.0114
7	1960676	cg08712631	1.7e-11	-0.0051
1	2162001	cg08884752	1.7e-11	-0.0171
5	31640216	cg22705225	1.8e-11	0.006
1	9774742	cg05341549	1.8e-11	-0.0054
8	116661063	cg04656070	1.8e-11	-0.0106
20	61274867	cg00152041	1.8e-11	-0.0054
12	7055153	cg22335340	1.8e-11	-0.009
12	110637414	cg03803818	1.8e-11	0.0059
19	2546598	cg10181414	1.9e-11	-0.0123
5	139077894	cg23233742	1.9e-11	-0.0158
12	132258560	cg12103569	1.9e-11	0.0139
7	157367150	cg10310310	1.9e-11	-0.0061
1	156116207	cg19372602	1.9e-11	-0.0176
7	26236069	cg19142553	1.9e-11	-0.0098
7	56147257	cg19956914	2e-11	0.0231
10	75669647	cg04939496	2e-11	-0.0066
1	148603739	cg03399898	2e-11	-0.0155
14	106361667	cg02150926	2e-11	-0.0112
16	17563028	cg01724917	2e-11	-0.0067
17	42421375	cg10591948	2.1e-11	0.0075
2	179184864	cg13547053	2.1e-11	0.0105
2	219721165	cg17511968	2.1e-11	0.0084
5	179232533	cg12619504	2.1e-11	-0.0147
6	30295432	cg19913291	2.2e-11	-0.0087
1	227003060	cg03547355	2.2e-11	-0.0173
13	27498239	cg23681440	2.2e-11	-0.0166
9	139620597	cg00396865	2.3e-11	-0.0062
7	148611823	cg07632771	2.3e-11	-0.0081
8	27470575	cg18931633	2.3e-11	-0.0065
2	65225988	cg23831876	2.4e-11	-0.0092
14	91709951	cg05875421	2.4e-11	-0.0129
8	145011888	cg11147309	2.5e-11	-0.0088
15	42072687	cg09206294	2.5e-11	0.005
4	2439397	cg05347334	2.5e-11	-0.006
12	133135361	cg06791426	2.5e-11	0.013
1	33766318	cg15059804	2.5e-11	0.0175
19	36607008	cg09056317	2.6e-11	-0.0074
12	118620216	cg18241780	2.6e-11	0.0051
11	65816819	cg09700701	2.6e-11	0.0044
6	31541349	cg03599224	2.6e-11	-0.0047
15	65363022	cg19459791	2.6e-11	0.014
3	72424982	cg09006487	2.7e-11	-0.0122
19	12776725	cg11621113	2.7e-11	-0.0169
11	133928346	cg02787737	2.8e-11	0.0133
20	16030674	cg08559712	2.8e-11	0.013
15	67417899	cg00604410	2.8e-11	-0.0112
1	42380309	cg11735008	2.8e-11	0.0198
16	65555681	cg09322513	2.8e-11	0.0102
3	53700263	cg21188533	2.9e-11	0.0407
5	374425	cg22356527	2.9e-11	0.0096
1	230415902	cg00526336	2.9e-11	-0.0093
6	33240388	cg14266999	2.9e-11	-0.0087
3	129513427	cg04208434	2.9e-11	0.0054
6	36326677	cg03149958	3e-11	-0.0153
19	18873268	cg21473814	3.1e-11	0.0214
3	193561005	cg21664281	3.1e-11	0.0218
17	73032613	cg04890576	3.1e-11	0.0163
12	9066382	cg09912793	3.1e-11	-0.0111
9	130532879	cg05122453	3.1e-11	-0.0058
7	2774414	cg11884933	3.3e-11	0.0064
1	3816166	cg01020987	3.3e-11	-0.0098
4	152020400	cg20644981	3.4e-11	0.0091
17	1961286	cg24173182	3.4e-11	0.0138
16	31271009	cg15337006	3.5e-11	0.0067
1	228297873	cg09462576	3.5e-11	-0.0112
2	98330020	cg12332902	3.5e-11	0.0063
16	84151300	cg04491089	3.5e-11	-0.0082
20	30196400	cg07607355	3.5e-11	0.0053
10	14372910	cg25464840	3.5e-11	0.0096
3	17782211	cg07654588	3.6e-11	-0.0079
3	30691493	cg24719910	3.6e-11	-0.0099
17	46662371	cg22266211	3.7e-11	-0.0088
5	159428643	cg18394552	3.7e-11	0.0134
19	5829199	cg25741533	3.7e-11	-0.0072
1	1150322	cg23867494	3.8e-11	-0.0064
3	196373543	cg07277038	3.8e-11	0.0177
3	22412385	cg15693572	3.9e-11	0.0527
12	6874964	cg20006825	3.9e-11	0.006
4	5708474	cg01290904	4e-11	-0.014
9	140171189	cg13085976	4e-11	-0.0063
15	74612177	cg18468796	4.1e-11	-0.0057
7	99725975	cg24109116	4.2e-11	-0.0042
1	55246867	cg15089077	4.2e-11	-0.0135
5	143191663	cg09560590	4.2e-11	0.0124
15	31617537	cg02964434	4.3e-11	-0.0085
6	31545473	cg04472685	4.3e-11	-0.0058
16	87174624	cg03923640	4.3e-11	-0.0082
6	31761062	cg10807309	4.4e-11	0.0133
10	79637979	cg02407266	4.4e-11	0.0066
2	129251303	cg27424326	4.4e-11	0.0045
6	139909641	cg07201319	4.5e-11	-0.0091
17	79624018	cg11046638	4.7e-11	-0.0091
12	121829743	cg26996569	4.7e-11	0.0178
12	58119915	cg06314111	4.9e-11	-0.0104
2	102759576	cg06880612	4.9e-11	0.0065
14	93136682	cg25066772	4.9e-11	0.0053
2	121011590	cg11305121	4.9e-11	-0.0079
2	96824799	cg03604731	5e-11	-0.0041
1	3590920	cg27055894	5e-11	-0.0051
19	56086441	cg14120896	5.1e-11	0.0074
10	100993025	cg24591300	5.1e-11	-0.0066
5	176755393	cg23222488	5.1e-11	0.0102
5	83898708	cg10874644	5.2e-11	0.0197
17	79485709	cg24718197	5.2e-11	-0.0073
19	40919485	cg15393221	5.3e-11	0.0139
10	101297605	cg15903032	5.3e-11	-0.013
17	78560781	cg01561259	5.4e-11	0.0101
10	88730324	cg10376827	5.5e-11	-0.0108
21	43222961	cg18151030	5.5e-11	-0.012
7	2800436	cg25318189	5.6e-11	0.0059
2	42566455	cg19427338	5.7e-11	0.0133
6	31548107	cg23204396	5.8e-11	-0.0095
16	85575407	cg26657675	5.8e-11	-0.0088
15	65151592	cg17927313	5.8e-11	0.0043
2	234072980	cg16448702	5.8e-11	0.0063
1	32250675	cg21929761	5.9e-11	-0.0077
21	40141040	cg06595162	6e-11	-0.0154
15	44968935	cg02341571	6e-11	0.0164
7	39662764	cg09325711	6.1e-11	-0.007
13	49159767	cg02013841	6.1e-11	-0.0132
3	39388759	cg27423838	6.1e-11	-0.0074
6	155428138	cg18649028	6.1e-11	0.0058
11	64051814	cg13221074	6.2e-11	-0.0038
11	62621367	cg09448652	6.2e-11	-0.007
1	41951512	cg16736826	6.2e-11	-0.0084
3	52231347	cg16983541	6.3e-11	-0.0054
13	113689728	cg06885459	6.3e-11	0.0159
1	156338793	cg07702888	6.4e-11	0.0054
1	2146288	cg24518098	6.4e-11	-0.0127
19	12251511	cg05599106	6.4e-11	0.0049
7	75508891	cg17325771	6.5e-11	-0.0071
16	46782176	cg13247990	6.5e-11	0.0056
6	33167488	cg17567838	6.6e-11	-0.0123
11	1872753	cg04085571	6.7e-11	-0.009
16	28565976	cg08604596	6.7e-11	-0.0055
7	110281356	cg14239618	6.9e-11	0.0042
10	30337992	cg23648810	7e-11	0.0117
15	29213736	cg10768063	7e-11	0.0117
15	90614743	cg19601144	7.2e-11	0.0039
2	74758080	cg24230340	7.3e-11	-0.0149
2	217237043	cg25385733	7.5e-11	0.0039
1	17284740	cg12856965	7.5e-11	-0.0151
2	236579469	cg03451670	7.5e-11	0.0095
4	15779642	cg04332373	7.6e-11	0.0115
7	128579876	cg13914531	7.6e-11	-0.0054
1	51442318	cg21140898	7.7e-11	-0.0262
17	27044169	cg05668853	7.7e-11	-0.0127
22	29665413	cg07886712	7.7e-11	-0.0045
22	38382245	cg19035792	7.9e-11	0.0057
11	121337384	cg14239983	8e-11	-0.0078
2	28579423	cg26803969	8.1e-11	-0.0038
12	123718706	cg10672416	8.2e-11	-0.0083
7	99816473	cg06716508	8.2e-11	-0.0091
5	134813213	cg01952185	8.3e-11	0.015
12	6422131	cg07533239	8.4e-11	-0.0087
2	27683905	cg23401251	8.4e-11	0.0118
2	72371552	cg17498867	8.5e-11	-0.0054
2	8714417	cg14093127	8.5e-11	-0.0213
3	21792543	cg18503679	8.6e-11	-0.0146
13	113689422	cg01899620	8.6e-11	0.0121
2	232393196	cg01616956	8.7e-11	0.0128
1	233087709	cg26105649	8.8e-11	-0.0052
1	19250279	cg09012001	8.8e-11	0.0068
17	79428404	cg17781958	9.1e-11	0.0076
19	35530755	cg25341560	9.1e-11	-0.0108
6	32121156	cg11386011	9.2e-11	-0.0072
1	85085337	cg14404418	9.3e-11	-0.0109
2	129079223	cg11014740	9.4e-11	-0.0095
15	68133972	cg23793686	9.6e-11	0.0119
6	30044002	cg07516196	9.8e-11	0.0109
1	41711766	cg11674448	9.8e-11	0.0094
2	158301839	cg19506253	1e-10	-0.008
20	48809539	cg05232694	1e-10	-0.0135
11	319555	cg20045320	1e-10	-0.0268
10	73976790	cg15013801	1e-10	-0.0095
17	2498642	cg12364755	1e-10	-0.0068
22	37495019	cg18617091	1e-10	0.0098
1	231295910	cg21159068	1e-10	0.0062
14	103481271	cg04189326	1e-10	0.0058
6	31760608	cg24771152	1.1e-10	0.0068
17	38261988	cg10493185	1.1e-10	0.0041
11	66026159	cg20149625	1.1e-10	-0.0042
13	96204669	cg24426691	1.1e-10	-0.0059
17	17110353	cg23448998	1.1e-10	0.0072
14	74227875	cg13976502	1.1e-10	-0.0143
9	130742348	cg22582113	1.1e-10	-0.0027
10	101282572	cg22957360	1.1e-10	-0.0071
7	3083773	cg18961281	1.1e-10	0.0043
6	158018910	cg25376310	1.1e-10	-0.0063
9	137000014	cg03473042	1.1e-10	-0.0071
5	79552537	cg26908328	1.1e-10	-0.0087
16	89180587	cg06800849	1.1e-10	-0.006
10	6227266	cg00122944	1.1e-10	-0.0036
1	53527412	cg25629790	1.1e-10	0.005
3	124564252	cg27252776	1.1e-10	-0.0116
10	18689503	cg24128066	1.2e-10	-0.0073
14	92807984	cg01499816	1.2e-10	-0.0033
2	74603226	cg10785537	1.2e-10	0.0066
17	37828296	cg19758448	1.2e-10	0.0108
6	31760616	cg04018738	1.2e-10	0.0156
12	121974305	cg13708645	1.2e-10	-0.0139
21	40033892	cg17274064	1.2e-10	-0.0071
4	2748332	cg00741986	1.2e-10	-0.016
10	88730407	cg23837265	1.2e-10	-0.0108
1	90289611	cg20146909	1.2e-10	-0.0105
12	4488749	cg02375409	1.2e-10	0.0105
11	122138618	cg10130088	1.2e-10	0.0055
1	156074135	cg12593793	1.2e-10	-0.0107
4	3203982	cg21121843	1.2e-10	-0.0242
17	42027295	cg17082568	1.2e-10	0.0104
17	38221639	cg11826961	1.2e-10	-0.0105
6	72077399	cg06439889	1.3e-10	0.005
1	167520305	cg17936236	1.3e-10	-0.0083
10	121161258	cg24539517	1.3e-10	-0.0098
8	41895100	cg14316231	1.3e-10	-0.0169
X	40037510	cg07764473	1.3e-10	0.0171
11	82445170	cg10010533	1.3e-10	-0.0069
9	35102784	cg13594903	1.4e-10	-0.0094
6	166400656	cg08267489	1.4e-10	0.0024
16	88536950	cg05183538	1.4e-10	0.0159
17	1415550	cg13001289	1.4e-10	-0.0044
2	27473369	cg23635560	1.4e-10	-0.0099
6	31632248	cg26467528	1.4e-10	-0.0118
20	62688329	cg15122985	1.4e-10	-0.0068
12	7260608	cg07027613	1.4e-10	-0.0079
17	40715222	cg15138339	1.4e-10	-0.0075
15	26109429	cg17174275	1.4e-10	-0.0053
19	36523945	cg21647257	1.4e-10	0.0085
11	65816809	cg04337534	1.4e-10	0.0051
18	43608509	cg05986195	1.5e-10	0.007
6	15380565	cg09202659	1.5e-10	-0.0064
6	44234175	cg15787744	1.5e-10	-0.008
17	10024297	cg06130714	1.5e-10	0.0031
17	48981371	cg21393124	1.5e-10	-0.0056
11	67206418	cg02740606	1.5e-10	-0.0084
12	56139862	cg22950598	1.5e-10	-0.0126
3	56833426	cg18482892	1.5e-10	-0.0105
5	80529067	cg04816394	1.5e-10	0.0066
6	133137167	cg15108334	1.5e-10	-0.0068
10	25006183	cg18325841	1.5e-10	0.0062
1	241799063	cg17461214	1.5e-10	0.0044
16	30075102	cg00583733	1.5e-10	-0.0053
4	726697	cg10843276	1.5e-10	0.0144
7	100492186	cg11844970	1.6e-10	-0.0054
6	20834224	cg18954479	1.6e-10	0.0149
10	63809149	cg07520810	1.6e-10	-0.0099
12	13350820	cg03140135	1.6e-10	0.0053
17	6917370	cg07308381	1.6e-10	-0.0075
10	124897153	cg07819944	1.6e-10	0.0054
1	27853060	cg07742396	1.6e-10	-0.0138
1	204320179	cg16029875	1.6e-10	0.0131
8	145012748	cg25325005	1.7e-10	-0.0195
17	73577744	cg06405563	1.7e-10	0.0128
18	24283684	cg13758913	1.7e-10	0.0059
2	8714363	cg23541422	1.7e-10	-0.0065
19	3760955	cg20366831	1.7e-10	-0.0055
6	36107350	cg10750959	1.7e-10	0.0067
7	75897850	cg14989226	1.8e-10	-0.0085
5	150157726	cg16646054	1.8e-10	-0.0119
11	1314859	cg10696445	1.8e-10	0.0046
14	106383155	cg11195909	1.8e-10	-0.0101
6	14622793	cg01487468	1.8e-10	-0.0089
12	107974897	cg13935577	1.8e-10	-0.0088
11	129793108	cg16983588	1.8e-10	0.0197
5	142527658	cg26547816	1.8e-10	-0.0086
20	3065423	cg24257309	1.9e-10	0.0085
1	223745234	cg21446172	1.9e-10	-0.0161
11	2847019	cg17333973	1.9e-10	-0.0045
13	96204518	cg13452162	1.9e-10	-0.0077
19	1967198	cg17884674	1.9e-10	0.008
4	103749966	cg06670463	1.9e-10	-0.0083
17	38418866	cg24930218	1.9e-10	-0.0054
17	7517016	cg12699156	2e-10	-0.007
13	99218287	cg01185345	2e-10	-0.0082
3	171111243	cg07753510	2e-10	-0.0143
1	11908298	cg14194983	2e-10	0.0097
1	228689056	cg11229399	2e-10	0.0107
17	73642486	cg24869815	2e-10	0.0049
7	33923464	cg15626881	2e-10	0.0058
3	197121419	cg25611057	2.1e-10	-0.007
19	3358182	cg03583050	2.1e-10	0.0064
1	201475451	cg11145461	2.1e-10	-0.0105
19	15590570	cg17473673	2.1e-10	0.0055
2	205403360	cg17397607	2.2e-10	-0.0126
17	73892097	cg01453052	2.2e-10	-0.0109
1	2161013	cg01979157	2.2e-10	-0.0081
17	76355146	cg10508317	2.3e-10	-0.0086
20	816362	cg20289911	2.3e-10	-0.0047
11	134095863	cg09084200	2.3e-10	-0.0114
8	29120186	cg07058086	2.3e-10	0.0047
1	228595062	cg00313981	2.4e-10	-0.0054
12	54689504	cg17230002	2.4e-10	-0.0082
3	53700276	cg13411554	2.4e-10	0.0389
10	97094453	cg27312979	2.4e-10	0.032
17	232332	cg23490727	2.4e-10	-0.0081
19	35531417	cg06151964	2.4e-10	0.0083
8	125293010	cg20049273	2.4e-10	0.0058
1	32837667	cg15482893	2.4e-10	0.0122
19	1265999	cg02917867	2.4e-10	-0.0103
17	41773643	cg18219562	2.4e-10	-0.0063
3	48508391	cg21788755	2.5e-10	-0.0057
2	108903965	cg03681335	2.5e-10	0.0079
17	27225046	cg08810238	2.5e-10	-0.0074
17	46651867	cg04117801	2.5e-10	-0.0051
19	49992527	cg19426731	2.5e-10	-0.0066
19	15217635	cg22027399	2.5e-10	0.0062
1	43766752	cg10965178	2.5e-10	-0.0108
17	29302666	cg06909288	2.5e-10	0.0068
12	5539832	cg01919377	2.5e-10	-0.0053
11	65196622	cg20889322	2.6e-10	-0.0136
1	24882199	cg04095045	2.6e-10	0.0037
15	63349192	cg10403394	2.6e-10	0.0291
12	122658897	cg24271203	2.6e-10	-0.0057
10	74021432	cg12147622	2.7e-10	-0.0231
20	31331973	cg06604199	2.7e-10	-0.0086
12	123869502	cg13672514	2.7e-10	-0.0075
15	90199179	cg02161701	2.8e-10	0.0078
4	40632299	cg22601421	2.8e-10	0.0031
10	100174853	cg08397758	2.8e-10	0.0065
2	99351550	cg15012027	2.8e-10	-0.0115
11	1774378	cg12729894	2.9e-10	-0.0104
3	24725365	cg13279811	2.9e-10	-0.0124
9	127040032	cg13582060	2.9e-10	-0.0194
1	38506462	cg10944802	2.9e-10	0.0073
1	201515370	cg00665106	2.9e-10	0.0071
12	52367989	cg09039672	3e-10	0.0067
4	26994740	cg18777299	3e-10	-0.0088
15	43809486	cg22377043	3e-10	0.006
17	6917614	cg10959726	3.1e-10	-0.0061
11	36114126	cg15948836	3.1e-10	0.0106
7	128500290	cg22143809	3.1e-10	0.0052
2	98329811	cg09006159	3.1e-10	0.0057
1	2162506	cg08640824	3.1e-10	-0.0103
6	33385056	cg23565821	3.2e-10	-0.0149
16	49910216	cg09265392	3.2e-10	-0.0088
1	156714808	cg00867472	3.3e-10	0.0082
7	92238156	cg25284397	3.3e-10	0.0106
14	101711890	cg16241684	3.3e-10	0.0055
13	21563415	cg06264663	3.3e-10	0.0059
22	41633219	cg26364091	3.4e-10	-0.0097
7	29605808	cg08900404	3.4e-10	-0.0131
14	64969374	cg01860774	3.4e-10	-0.0068
8	29204954	cg07151117	3.4e-10	-0.0085
18	55253280	cg24503881	3.4e-10	-0.0047
8	140583084	cg14391923	3.4e-10	-0.0237
14	104196003	cg15963913	3.5e-10	0.0089
16	30485383	cg24033122	3.5e-10	-0.0163
11	32912719	cg01481251	3.5e-10	-0.0159
2	108208768	cg07363676	3.5e-10	0.0054
4	57523055	cg16936060	3.5e-10	0.0165
20	50110833	cg18740175	3.5e-10	0.007
12	6165816	cg26819609	3.5e-10	0.0051
7	26404716	cg25985583	3.6e-10	-0.0089
15	91208460	cg00756943	3.6e-10	-0.0132
12	68024459	cg16011250	3.6e-10	0.0087
19	35531990	cg06672753	3.6e-10	0.0042
11	2722407	cg26963277	3.6e-10	-0.0241
10	8100761	cg11679455	3.7e-10	-0.006
9	136876366	cg14295611	3.7e-10	0.0075
9	137296319	cg13487983	3.8e-10	0.0049
1	159751352	cg11566172	3.8e-10	0.0048
11	76381081	cg07202214	3.8e-10	-0.0138
1	42384310	cg23762517	3.8e-10	0.0312
3	49692537	cg24296397	3.9e-10	0.0089
8	104117866	cg03090969	3.9e-10	-0.0087
19	7701662	cg04770751	3.9e-10	-0.0184
5	79552470	cg00024404	3.9e-10	-0.009
6	155442993	cg00931843	3.9e-10	0.0199
17	7381683	cg12096487	3.9e-10	-0.0067
1	15485346	cg21913886	3.9e-10	-0.015
11	116706153	cg03044513	4e-10	0.0064
3	171002363	cg10180092	4e-10	-0.0155
2	86155952	cg11572675	4e-10	0.0055
14	74868443	cg18914023	4e-10	0.0023
10	102322911	cg23046844	4e-10	0.0037
15	40384779	cg09749364	4e-10	-0.006
19	49993157	cg15531369	4.1e-10	-0.0063
12	6931525	cg10970328	4.1e-10	-0.007
7	1908314	cg06857018	4.1e-10	0.0025
2	109648931	cg02286506	4.1e-10	0.004
2	43478743	cg10101600	4.1e-10	0.0055
11	47283025	cg00347584	4.1e-10	0.0052
2	70313163	cg08479476	4.1e-10	-0.0158
16	11295667	cg00548098	4.2e-10	-0.0131
8	67342600	cg00007076	4.2e-10	-0.0153
3	58026831	cg13142374	4.2e-10	0.0046
7	27198896	cg01936839	4.2e-10	-0.0096
1	111218287	cg07421287	4.2e-10	-0.0115
6	11779817	cg01129238	4.3e-10	0.0048
13	76334707	cg10581837	4.3e-10	0.0149
11	64084321	cg23003085	4.3e-10	-0.0077
7	157366933	cg02223801	4.3e-10	-0.006
4	72166462	cg15621697	4.3e-10	-0.0055
11	12030088	cg13024368	4.3e-10	0.0041
22	39918625	cg18405341	4.4e-10	-0.0117
7	4717725	cg06001419	4.4e-10	0.0066
7	158664174	cg16649298	4.4e-10	0.014
6	33501379	cg10780313	4.4e-10	0.0079
4	130013461	cg03916421	4.5e-10	-0.0103
17	38498914	cg16276850	4.5e-10	0.0106
17	48548533	cg12649208	4.6e-10	0.0043
17	25799018	cg05784862	4.6e-10	-0.0093
1	2840177	cg19802390	4.6e-10	0.0109
7	5528179	cg05914034	4.6e-10	-0.0127
2	95982371	cg21350153	4.6e-10	0.0072
1	8491132	cg00423486	4.6e-10	0.0055
13	26587011	cg00893603	4.7e-10	-0.0245
4	82126025	cg16744741	4.7e-10	0.0124
7	140347007	cg15426660	4.7e-10	0.0039
1	154492952	cg02097120	4.7e-10	-0.0071
8	142548839	cg12062133	4.7e-10	0.009
16	56641101	cg06663317	4.7e-10	-0.0059
6	32116016	cg18419271	4.7e-10	0.0091
11	64918439	cg20714487	4.7e-10	0.0033
4	37684505	cg03109660	4.8e-10	-0.0119
10	43891547	cg04641860	4.8e-10	-0.0124
7	150037044	cg11327659	4.8e-10	0.0091
1	162348010	cg14701962	4.8e-10	0.0069
11	32450486	cg05222924	4.9e-10	0.0066
11	118900337	cg01434349	4.9e-10	-0.0128
7	151130479	cg18810691	4.9e-10	-0.0066
14	106382726	cg03224013	5e-10	-0.0128
10	112402748	cg24495528	5e-10	-0.0069
8	11056726	cg07229212	5.1e-10	-0.008
6	30459317	cg04907849	5.1e-10	-0.006
4	6918868	cg19906672	5.1e-10	-0.0118
5	171709304	cg26992634	5.1e-10	-0.0087
2	87883547	cg23230929	5.3e-10	0.0108
10	80844809	cg02145310	5.3e-10	-0.0058
14	81426012	cg13525276	5.4e-10	0.023
X	48620161	cg12901451	5.4e-10	0.0093
11	36177699	cg15108490	5.4e-10	0.0037
15	74238744	cg14852355	5.5e-10	0.0061
17	74721842	cg27000944	5.5e-10	-0.0084
8	55795551	cg01651915	5.5e-10	-0.0248
2	241936844	cg16937168	5.5e-10	-0.0107
7	28996639	cg10479082	5.5e-10	0.0063
13	76334866	cg12166476	5.6e-10	0.0137
4	141563054	cg21434376	5.6e-10	0.0132
3	150320765	cg07450086	5.6e-10	-0.0102
2	231790777	cg19827923	5.6e-10	-0.0119
13	48987165	cg03646329	5.6e-10	-0.0244
1	156616804	cg16269733	5.7e-10	-0.0122
4	7649606	cg06283478	5.8e-10	0.0073
11	68866745	cg02370022	5.8e-10	0.0257
11	2291264	cg11419064	5.8e-10	0.0042
3	196373598	cg20534585	5.8e-10	0.0169
1	147999849	cg19020103	5.9e-10	-0.0083
1	38513641	cg12622182	5.9e-10	-0.0097
4	41936852	cg14906103	5.9e-10	0.0085
2	161188335	cg05135521	5.9e-10	-0.0191
14	52733216	cg18369034	6.1e-10	-0.0162
2	9987440	cg13257421	6.1e-10	0.0076
12	68737061	cg24448421	6.1e-10	0.0154
16	30198505	cg27583010	6.1e-10	-0.0072
14	105779910	cg00808648	6.1e-10	0.0065
8	37755555	cg14089503	6.1e-10	-0.0121
7	92238207	cg06688763	6.2e-10	0.02
2	26205865	cg07751331	6.2e-10	-0.0089
3	4856096	cg03836615	6.2e-10	0.0052
12	51819149	cg27178191	6.2e-10	0.0089
2	43398118	cg00055073	6.3e-10	0.0104
7	151504844	cg01423695	6.3e-10	0.0064
19	35531411	cg15234271	6.3e-10	0.0046
18	24284646	cg07651540	6.3e-10	0.0066
8	41570802	cg12634208	6.3e-10	0.0058
17	14207241	cg03832440	6.3e-10	-0.0126
19	14049578	cg18547299	6.3e-10	0.0048
16	73067525	cg27262054	6.4e-10	-0.0158
1	11865352	cg05228408	6.4e-10	-0.0085
3	160820084	cg02782510	6.4e-10	0.0058
9	116343185	cg14539422	6.4e-10	0.0033
7	26578098	cg02451831	6.5e-10	-0.0244
1	44458001	cg11134246	6.5e-10	0.0058
12	105803653	cg25174412	6.6e-10	0.0062
1	235122803	cg17819085	6.7e-10	-0.0095
2	128348899	cg06197616	6.7e-10	-0.0115
1	32687590	cg26219182	6.7e-10	-0.0038
8	49595738	cg11551464	6.7e-10	0.0066
5	404766	cg02385153	6.8e-10	0.0107
9	130706683	cg13707943	6.8e-10	-0.0066
21	37500642	cg05291773	6.8e-10	0.0047
5	131396204	cg04704634	6.9e-10	0.0076
1	153762224	cg09762021	7.1e-10	0.0075
15	29213748	cg19847577	7.1e-10	0.0147
3	49210029	cg10255761	7.2e-10	-0.0145
6	149806339	cg18082788	7.2e-10	-0.0167
12	122712101	cg19529732	7.2e-10	0.0067
10	104536035	cg26640901	7.2e-10	-0.0058
1	36787678	cg23672278	7.2e-10	-0.009
22	39353650	cg21345826	7.3e-10	0.005
10	76179907	cg23198334	7.3e-10	0.0072
17	78011083	cg04040925	7.3e-10	0.0033
6	33400543	cg22875823	7.5e-10	-0.0082
6	31548314	cg02104962	7.5e-10	-0.0065
8	143125722	cg11827514	7.5e-10	-0.0216
6	43594962	cg18006990	7.6e-10	-0.0069
1	95388680	cg08940075	7.6e-10	0.0061
7	155790771	cg14635659	7.6e-10	-0.0039
15	55987268	cg10547387	7.7e-10	-0.0064
2	158114300	cg20469837	7.7e-10	0.0077
8	142028625	cg25998745	7.7e-10	-0.016
1	204329186	cg23094674	7.8e-10	0.0042
10	18434068	cg00177243	7.8e-10	0.017
15	39431467	cg25292882	7.8e-10	-0.0135
7	29153560	cg00233633	7.8e-10	0.0039
17	1374051	cg14330293	7.8e-10	0.0064
1	43422920	cg05802386	7.9e-10	-0.0084
22	37678728	cg12741639	7.9e-10	-0.0145
16	31492263	cg04701628	8e-10	0.0051
8	145014989	cg03958308	8e-10	-0.0171
6	33384490	cg01300096	8e-10	-0.0074
1	205648336	cg08639339	8.1e-10	0.0071
15	59982396	cg20468883	8.1e-10	-0.0076
15	74724562	cg18335991	8.1e-10	-0.0135
15	91479023	cg08022502	8.2e-10	-0.0068
6	29454755	cg25730428	8.3e-10	0.0163
11	94382347	cg23460961	8.3e-10	0.0088
16	30485966	cg06235438	8.4e-10	-0.0144
16	4103167	cg01207684	8.4e-10	-0.0246
11	859873	cg18028767	8.5e-10	0.0069
17	75446549	cg00324097	8.6e-10	-0.0121
12	52947004	cg05358758	8.6e-10	-0.0072
1	24077973	cg22014430	8.7e-10	-0.0052
6	4893429	cg17975379	8.7e-10	0.005
2	145210222	cg12336777	8.8e-10	0.0068
2	232393256	cg22069247	8.8e-10	0.0087
6	29454623	cg12423733	9.1e-10	0.0249
6	14477353	cg03446062	9.1e-10	0.0073
11	121322456	cg10908953	9.3e-10	-0.0061
14	74251926	cg16702313	9.5e-10	-0.0081
11	118095544	cg03234777	9.5e-10	-0.0132
7	29606082	cg23363754	9.5e-10	-0.0249
17	17110120	cg16340422	9.6e-10	0.0182
12	11898284	cg07986378	9.6e-10	-0.029
1	211503219	cg09825327	9.7e-10	-0.005
1	222440048	cg03970900	9.7e-10	0.0133
16	29832180	cg15777760	9.9e-10	-0.0115
6	41754006	cg04163119	9.9e-10	-0.0043
2	113404661	cg26703507	9.9e-10	-0.0202
15	52588279	cg27633342	1e-09	0.0067
1	153513810	cg17250929	1e-09	0.0111
15	77472416	cg23387863	1e-09	0.0086
11	123624914	cg06483559	1e-09	-0.006
7	146572638	cg18804920	1e-09	0.0112
19	49379127	cg03707168	1e-09	-0.0285
14	56615077	cg18828619	1e-09	-0.0066
11	111475393	cg11344533	1e-09	-0.0098
12	121974146	cg26995224	1e-09	-0.0212
16	86888736	cg16622061	1e-09	-0.0164
6	154331078	cg17256711	1e-09	0.009
3	43800538	cg20505728	1e-09	0.0049
5	346247	cg09084391	1e-09	-0.0114
16	31075547	cg11824827	1e-09	0.0132
7	101556588	cg09762515	1e-09	0.0154
1	156131213	cg05047401	1.1e-09	0.0118
7	129403187	cg21268659	1.1e-09	0.0051
4	109092628	cg06214925	1.1e-09	-0.0059
6	27925166	cg03340878	1.1e-09	-0.0204
6	31632171	cg17422460	1.1e-09	-0.012
8	125855152	cg07471614	1.1e-09	-0.0079
12	1947479	cg24105081	1.1e-09	-0.0138
1	191933198	cg09172850	1.1e-09	-0.013
20	44441612	cg19197419	1.1e-09	-0.0133
1	2220317	cg03466562	1.1e-09	-0.0046
10	104182930	cg04481603	1.1e-09	-0.0067
5	138609222	cg22160883	1.1e-09	-0.0062
4	155662438	cg02032558	1.1e-09	-0.0127
17	7834607	cg25011395	1.1e-09	-0.0045
2	10184444	cg20853880	1.1e-09	-0.0112
10	6187854	cg18262201	1.1e-09	-0.012
16	30367546	cg05099952	1.1e-09	-0.0064
7	155079356	cg18825427	1.1e-09	-0.0077
15	78369232	cg20059377	1.1e-09	-0.008
14	23236725	cg09350536	1.1e-09	-0.0076
6	15358299	cg16248435	1.1e-09	0.0059
1	26010346	cg03519967	1.2e-09	0.0098
12	4489075	cg14119236	1.2e-09	0.0117
19	30102004	cg06738169	1.2e-09	-0.0074
10	1156548	cg17900199	1.2e-09	-0.0067
1	19811322	cg05051464	1.2e-09	-0.0046
15	89154058	cg18824446	1.2e-09	-0.0101
10	101287059	cg19103219	1.2e-09	-0.0125
2	233246594	cg19713851	1.2e-09	-0.0391
7	45025620	cg00953154	1.2e-09	-0.0027
19	6482011	cg08243524	1.2e-09	-0.0136
16	8986308	cg01601926	1.2e-09	-0.0048
11	2722391	cg07123182	1.2e-09	-0.0111
19	17354961	cg15059065	1.2e-09	-0.016
17	76353952	cg22749855	1.2e-09	-0.005
7	1513548	cg05058354	1.2e-09	-0.007
10	34602937	cg25212025	1.2e-09	-0.0241
2	208635887	cg22705959	1.2e-09	-0.0094
8	143125637	cg15410835	1.2e-09	-0.0228
17	21367564	cg16353615	1.2e-09	0.0083
21	34913894	cg11940960	1.2e-09	-0.0086
3	13663444	cg25221975	1.3e-09	0.0101
19	41224147	cg11601297	1.3e-09	-0.0077
14	106933960	cg18686153	1.3e-09	0.0132
15	63570580	cg17207590	1.3e-09	0.0096
2	106764528	cg05138138	1.3e-09	-0.0046
14	35872393	cg04545963	1.3e-09	-0.0128
17	46986807	cg24847230	1.3e-09	-0.0045
6	31804078	cg13541527	1.3e-09	-0.024
1	42381916	cg01465596	1.3e-09	0.0109
7	22894795	cg04907244	1.3e-09	-0.0129
17	2700093	cg16037981	1.3e-09	0.0048
17	2758375	cg18394567	1.3e-09	-0.0071
17	8804279	cg05460226	1.3e-09	-0.0209
22	21316245	cg16903811	1.3e-09	-0.0094
8	8993102	cg02326058	1.4e-09	0.0119
1	226885709	cg17933936	1.4e-09	-0.0054
1	27755803	cg09588020	1.4e-09	-0.0079
7	26579291	cg25962015	1.4e-09	-0.0136
3	194120150	cg14880079	1.4e-09	0.0053
9	126105738	cg13418576	1.4e-09	-0.0169
2	129104576	cg20563269	1.4e-09	-0.017
9	90538261	cg14554488	1.4e-09	0.0059
5	139619584	cg02646073	1.4e-09	0.0058
16	2014063	cg02871659	1.4e-09	-0.0144
17	39890193	cg03373393	1.5e-09	-0.0078
8	21914524	cg24931658	1.5e-09	-0.0142
4	37246280	cg25205699	1.5e-09	0.0041
18	60904237	cg12459502	1.5e-09	0.0074
6	150381200	cg15331301	1.5e-09	-0.0114
2	107506849	cg21681705	1.5e-09	0.0116
12	121530737	cg18919541	1.5e-09	0.0102
2	191894418	cg15636519	1.5e-09	-0.0123
20	3869020	cg02187196	1.5e-09	-0.0088
6	36646127	cg18900812	1.5e-09	-0.0165
10	80850605	cg17065712	1.5e-09	-0.0062
4	141177756	cg04761746	1.6e-09	-0.0085
10	34925640	cg04685387	1.6e-09	-0.0134
5	483546	cg16651552	1.6e-09	0.0075
1	230410329	cg11527913	1.6e-09	-0.0067
19	951681	cg22035959	1.6e-09	-0.0057
1	41853403	cg01715384	1.6e-09	0.0053
19	1859341	cg23290456	1.6e-09	-0.0027
12	54653065	cg19641804	1.6e-09	-0.0088
17	49012893	cg05526498	1.6e-09	0.0051
10	116528581	cg07743805	1.6e-09	0.0056
6	41394156	cg02629070	1.6e-09	0.0073
22	31738549	cg17783244	1.6e-09	-0.0101
14	106329206	cg13074055	1.6e-09	-0.0403
16	31515409	cg27592424	1.6e-09	0.0044
1	92947961	cg14179389	1.7e-09	-0.0237
19	56061106	cg22928954	1.7e-09	-0.0104
10	101297642	cg23615741	1.7e-09	-0.0204
15	49356663	cg10858677	1.7e-09	-0.0151
6	6677756	cg01882991	1.7e-09	-0.0151
16	28123059	cg08766770	1.7e-09	0.0056
11	3121400	cg07873128	1.7e-09	0.0043
11	62455098	cg03127898	1.7e-09	0.0068
2	70369050	cg13652493	1.7e-09	-0.0027
17	4761644	cg20438687	1.7e-09	-0.0125
3	50304463	cg22927302	1.7e-09	0.005
2	240148191	cg11550064	1.7e-09	0.0063
19	16655751	cg00540464	1.7e-09	-0.0052
5	176561865	cg24711224	1.7e-09	-0.0059
1	25257587	cg10993442	1.8e-09	-0.0053
10	104211328	cg02507296	1.8e-09	-0.0061
17	40715228	cg19618279	1.8e-09	-0.0057
4	26319867	cg04276669	1.8e-09	0.0045
1	42384474	cg03884592	1.8e-09	0.0264
12	124939480	cg03507593	1.8e-09	0.0082
1	36191660	cg04411044	1.8e-09	-0.014
5	231934	cg06060868	1.8e-09	-0.0089
12	107381471	cg21834204	1.8e-09	0.0074
10	22920025	cg04813697	1.8e-09	-0.0177
7	142494244	cg16767506	1.8e-09	0.0068
5	1268800	cg24908166	1.9e-09	-0.0085
1	11908164	cg05396397	1.9e-09	0.0164
8	124850602	cg17560073	1.9e-09	0.0091
10	104434010	cg06361405	1.9e-09	0.0028
1	161691014	cg22678092	1.9e-09	-0.0088
11	32452513	cg19211915	1.9e-09	0.007
10	101282883	cg07044859	1.9e-09	-0.0179
8	23564025	cg20892260	1.9e-09	0.0047
8	71581788	cg27618939	1.9e-09	0.0074
2	129077561	cg08867399	1.9e-09	-0.0178
5	3595728	cg05534710	1.9e-09	0.003
2	233283010	cg17087741	1.9e-09	-0.0295
1	40040489	cg24142464	1.9e-09	-0.007
20	62168878	cg14010720	2e-09	-0.0086
1	37413867	cg23715749	2e-09	-0.0097
7	29605624	cg09635954	2e-09	-0.0163
10	3825398	cg01496720	2e-09	-0.0122
4	129775059	cg27628849	2e-09	0.0057
17	17295349	cg09607043	2.1e-09	0.0137
3	49200037	cg27310486	2.1e-09	0.0045
5	6828054	cg17298925	2.1e-09	0.0156
12	31476479	cg14741228	2.1e-09	-0.0086
14	104391679	cg18991417	2.1e-09	0.0123
5	67730071	cg06433467	2.1e-09	-0.0096
6	32159933	cg19321684	2.1e-09	-0.019
11	72438603	cg12298445	2.1e-09	-0.0053
7	5717968	cg27006914	2.2e-09	-0.0068
13	99136580	cg19300307	2.2e-09	-0.0048
13	114144049	cg27560367	2.2e-09	-0.0056
13	76334583	cg14675361	2.2e-09	0.0181
1	53951348	cg09977376	2.2e-09	0.0035
10	18629006	cg22858500	2.2e-09	-0.0152
6	31525894	cg21587837	2.2e-09	-0.0067
5	176755449	cg14643075	2.2e-09	0.0089
13	36050788	cg05093686	2.3e-09	-0.0048
16	1822289	cg19030554	2.3e-09	-0.0141
6	466935	cg05444514	2.3e-09	-0.0071
5	399012	cg16219322	2.3e-09	-0.008
16	20774873	cg06478823	2.3e-09	0.0077
11	68934300	cg11152384	2.3e-09	-0.0094
6	33218094	cg17334970	2.3e-09	-0.0058
11	76380921	cg13633560	2.3e-09	-0.0153
12	123357128	cg11599718	2.4e-09	0.0051
2	29234537	cg14687145	2.4e-09	0.0066
17	79450925	cg21334048	2.4e-09	-0.0062
8	37660108	cg20272648	2.4e-09	-0.0047
16	2302081	cg26585644	2.4e-09	-0.0058
11	20382497	cg09611599	2.4e-09	0.0222
1	111764857	cg15995265	2.4e-09	-0.0115
3	177039618	cg11270278	2.4e-09	-0.0071
11	34255733	cg03502889	2.5e-09	-0.0073
17	841205	cg10241823	2.5e-09	0.0067
20	44574847	cg00981651	2.5e-09	0.0034
17	46676375	cg08832695	2.5e-09	-0.0132
17	47075175	cg06638433	2.5e-09	-0.005
11	17408437	cg03864215	2.5e-09	-0.006
10	80848143	cg17823346	2.5e-09	-0.0128
9	35650526	cg13876315	2.5e-09	-0.0044
4	111115135	cg20589883	2.5e-09	0.0066
7	1960795	cg17551891	2.5e-09	-0.0214
3	192734341	cg00198594	2.6e-09	0.0038
5	159903998	cg03833097	2.6e-09	-0.0061
19	17973311	cg06599169	2.6e-09	-0.0103
17	4675193	cg27488095	2.7e-09	-0.0043
7	41732833	cg18676273	2.7e-09	-0.012
8	19243209	cg20220678	2.7e-09	-0.0079
10	1082432	cg12494529	2.7e-09	-0.0072
6	32159604	cg19555708	2.7e-09	-0.0087
16	89390789	cg00759807	2.7e-09	-0.0065
5	1962554	cg07278634	2.8e-09	0.0084
3	183209713	cg14023239	2.8e-09	0.0026
20	5844315	cg18651578	2.8e-09	0.0051
7	3020536	cg27202779	2.8e-09	0.0113
1	198575077	cg07504763	2.8e-09	-0.0066
6	32116875	cg13782301	2.8e-09	0.0128
15	78527113	cg13642872	2.8e-09	-0.0108
3	66543263	cg24150385	2.8e-09	-0.0078
7	147601429	cg02373104	2.8e-09	0.0046
1	31402242	cg26070757	2.9e-09	0.0051
8	124215129	cg08256536	2.9e-09	-0.0071
17	46671861	cg05487507	2.9e-09	-0.012
1	2804835	cg21691065	2.9e-09	0.0055
17	20060311	cg26900995	2.9e-09	-0.0097
22	26875823	cg27468704	3e-09	-0.0071
15	72525012	cg09651136	3e-09	0.0077
17	20938740	cg25649826	3e-09	-0.0053
9	130699468	cg13464337	3e-09	-0.0083
15	61182765	cg21756476	3.1e-09	0.0172
6	32118375	cg22849665	3.1e-09	-0.0141
9	126585875	cg13545717	3.1e-09	0.0061
1	3052175	cg04134748	3.1e-09	0.0138
17	80866063	cg16755833	3.2e-09	0.0056
10	123873670	cg23720331	3.2e-09	0.0025
1	7395024	cg23972860	3.2e-09	0.0088
3	197121410	cg05485379	3.3e-09	-0.0022
5	68789822	cg10629249	3.3e-09	-0.0062
17	56413890	cg25537245	3.3e-09	-0.0057
7	110738836	cg05221370	3.4e-09	-0.0168
14	106354912	cg27113548	3.4e-09	-0.017
11	1297066	cg11095027	3.4e-09	0.0124
11	118753662	cg12678834	3.4e-09	-0.0092
1	91989267	cg01782024	3.4e-09	0.006
10	104169610	cg06700877	3.4e-09	-0.0088
15	90361639	cg13834112	3.5e-09	0.0131
7	100304669	cg25923345	3.5e-09	-0.0032
7	99964298	cg21776286	3.5e-09	0.005
10	77165025	cg23657179	3.5e-09	-0.0246
16	8985638	cg05946118	3.5e-09	-0.0044
11	76381105	cg20533899	3.5e-09	-0.0081
5	141391951	cg06866033	3.6e-09	-0.0101
12	52652462	cg15074033	3.6e-09	0.0069
16	29634191	cg04315923	3.6e-09	0.0026
1	153938859	cg25064552	3.6e-09	-0.0079
3	127391632	cg17323704	3.6e-09	-0.0019
19	54931632	cg06599908	3.7e-09	0.0117
1	65775125	cg07996785	3.7e-09	0.0029
7	84002356	cg06577850	3.7e-09	-0.0115
12	20521635	cg05660670	3.7e-09	0.0033
13	51418020	cg10359157	3.7e-09	-0.0087
9	102195951	cg13787850	3.8e-09	-0.0187
13	40892751	cg06648759	3.8e-09	0.0125
1	244965954	cg08239426	3.8e-09	0.0057
18	501513	cg21067023	3.8e-09	-0.0163
11	859670	cg24134897	3.8e-09	0.0184
1	155880507	cg13795986	3.9e-09	-0.012
20	34389239	cg08013810	3.9e-09	0.004
6	33384537	cg14021478	3.9e-09	-0.0087
6	149806635	cg06762457	3.9e-09	-0.0192
17	41739130	cg20309891	4e-09	-0.007
1	2230601	cg15935121	4e-09	0.0068
1	55247140	cg19022697	4e-09	-0.0176
19	55549801	cg25818583	4e-09	-0.015
2	219737392	cg06795233	4e-09	0.0119
1	243877024	cg04221461	4e-09	0.0127
20	61201271	cg25076959	4e-09	0.0049
1	94188268	cg00116430	4.1e-09	-0.0197
1	45242078	cg18806997	4.1e-09	-0.0093
1	117452304	cg08361238	4.1e-09	-0.0059
10	43892075	cg00326958	4.1e-09	-0.0101
11	2677341	cg07556018	4.1e-09	0.0119
17	42908211	cg06649191	4.2e-09	0.0033
10	81588174	cg05252279	4.2e-09	-0.0089
11	14664793	cg27443779	4.2e-09	-0.004
12	55945613	cg16237191	4.2e-09	0.0117
17	73642080	cg11619216	4.2e-09	-0.0092
19	39339713	cg00747152	4.2e-09	-0.0032
16	89069935	cg27430293	4.3e-09	0.0158
10	12164781	cg00183239	4.3e-09	-0.0103
17	79265601	cg03710029	4.3e-09	0.0054
17	79202505	cg17861836	4.3e-09	-0.0141
8	128999428	cg22283754	4.3e-09	-0.0033
3	5025570	cg16320419	4.4e-09	-0.0078
17	19656554	cg08817867	4.4e-09	0.0049
19	8274853	cg25947283	4.4e-09	-0.0042
8	105338401	cg08955792	4.5e-09	0.0097
7	130682239	cg00911776	4.5e-09	-0.0156
17	4923126	cg03877174	4.5e-09	0.0104
2	177003996	cg11375458	4.5e-09	-0.0056
6	34206491	cg22797644	4.5e-09	-0.0079
5	111069986	cg08651538	4.5e-09	0.0057
3	49026934	cg16541026	4.6e-09	-0.0117
22	43486472	cg25347941	4.6e-09	0.0076
6	112081102	cg08130572	4.6e-09	0.0049
4	36282339	cg05897210	4.6e-09	0.0195
7	105662809	cg02366772	4.6e-09	0.011
7	101571203	cg27405731	4.6e-09	0.0153
6	31737885	cg08409562	4.6e-09	0.0071
5	137685565	cg10676309	4.6e-09	0.0051
7	101934892	cg22103219	4.7e-09	-0.0165
1	154986238	cg17588293	4.7e-09	0.0025
13	50707050	cg05394800	4.7e-09	-0.006
2	12760191	cg16474118	4.7e-09	0.0074
9	134376826	cg13751330	4.8e-09	-0.0038
5	403112	cg14647125	4.8e-09	-0.0062
20	3065582	cg23169111	4.8e-09	0.0088
19	17008851	cg06418475	4.9e-09	-0.0128
6	31762650	cg16988810	4.9e-09	-0.0094
19	15528589	cg08097581	4.9e-09	-0.0062
7	145814152	cg16254309	4.9e-09	-0.01
10	102760970	cg03271893	4.9e-09	-0.0047
3	129322537	cg12177944	4.9e-09	-0.0066
15	40069497	cg03316752	4.9e-09	-0.0117
2	20366443	cg18014547	4.9e-09	-0.0077
11	20071677	cg12535090	5e-09	0.0046
2	60748951	cg24361098	5e-09	0.0091
3	114027859	cg22870429	5e-09	-0.0149
17	3790402	cg20871826	5e-09	-0.0059
19	7986206	cg14074174	5.1e-09	-0.0108
5	74353351	cg11212234	5.1e-09	-0.0095
1	26126233	cg07352544	5.2e-09	0.0043
14	94423872	cg03389164	5.2e-09	-0.0057
10	102822201	cg17333042	5.2e-09	-0.0095
17	48231729	cg12212103	5.2e-09	-0.0048
11	57089821	cg00489660	5.2e-09	-0.0085
10	125672992	cg15550234	5.2e-09	0.006
12	120907854	cg23688411	5.3e-09	-0.0043
1	162050656	cg11231349	5.3e-09	-0.0207
19	35786580	cg11902728	5.3e-09	0.0132
16	31106788	cg01305745	5.3e-09	0.0098
11	133928302	cg20451986	5.3e-09	0.0142
12	124422135	cg00308065	5.3e-09	0.0059
6	42072986	cg23598378	5.4e-09	0.0074
7	105690812	cg16735495	5.4e-09	0.0056
17	1961510	cg02376827	5.4e-09	0.0088
3	39309355	cg03341377	5.4e-09	0.0058
1	180895868	cg04276005	5.4e-09	0.0049
16	30620917	cg10510742	5.4e-09	-0.0058
19	46318918	cg07723659	5.5e-09	0.0062
11	57097718	cg18896032	5.5e-09	-0.0065
7	100466241	cg19566658	5.5e-09	-0.0123
16	27326054	cg26937798	5.5e-09	-0.0037
6	43045052	cg20819617	5.5e-09	0.004
6	31804306	cg05789250	5.6e-09	-0.014
4	58290751	cg17724147	5.6e-09	0.0088
13	52116184	cg27467282	5.6e-09	0.0092
3	13933460	cg04732968	5.6e-09	0.0055
17	2624945	cg13691192	5.6e-09	-0.0049
6	159238500	cg06585203	5.7e-09	-0.0094
19	16830613	cg15845821	5.7e-09	-0.0096
6	27101941	cg04424621	5.7e-09	-0.0093
6	31646976	cg11452501	5.8e-09	-0.0111
1	149821168	cg07572052	5.8e-09	-0.0069
20	3139616	cg02634816	5.8e-09	-0.0078
2	65217623	cg20698421	5.8e-09	-0.0236
1	2345400	cg20136951	5.8e-09	-0.0058
11	67273507	cg04383058	5.8e-09	-0.0107
1	1238797	cg27185793	5.9e-09	0.0042
19	5585648	cg22004069	5.9e-09	0.0053
12	132918305	cg20697394	5.9e-09	0.0063
17	79380706	cg05272827	5.9e-09	-0.0064
8	48648813	cg24163242	5.9e-09	0.008
6	33241226	cg27182159	6e-09	-0.0109
2	42566556	cg17485141	6e-09	0.0038
1	24829987	cg00917251	6e-09	-0.0064
12	104613662	cg25684105	6.1e-09	-0.0067
11	61049251	cg07250758	6.1e-09	0.0107
14	35871715	cg16518861	6.1e-09	-0.0191
10	858900	cg06296597	6.1e-09	0.0073
6	156429169	cg10025514	6.1e-09	-0.003
1	236559595	cg15677293	6.2e-09	-0.0088
11	64764395	cg01654638	6.2e-09	0.0048
10	64565768	cg01005506	6.2e-09	-0.0149
16	8623004	cg27298570	6.2e-09	0.0064
1	45279329	cg12275060	6.3e-09	-0.014
14	74227499	cg03519879	6.3e-09	-0.012
16	744328	cg05542681	6.3e-09	0.0132
17	79362935	cg19137417	6.4e-09	-0.0123
11	75993521	cg02149899	6.4e-09	-0.0073
16	89044523	cg13745346	6.4e-09	-0.0064
20	62715942	cg03774988	6.4e-09	0.0043
1	44456739	cg22816909	6.5e-09	-0.0088
2	157292127	cg15736127	6.5e-09	0.0059
16	30485684	cg04716530	6.5e-09	-0.0103
17	78682934	cg01498832	6.6e-09	0.0077
14	74035742	cg01498900	6.6e-09	-0.0037
19	50191637	cg17417856	6.6e-09	-0.0142
7	110731201	cg09837977	6.8e-09	-0.0142
17	62778370	cg02671819	6.8e-09	0.004
19	50191497	cg00711496	6.8e-09	-0.0216
17	7832680	cg15951188	6.9e-09	-0.0094
20	62434140	cg18979623	6.9e-09	-0.018
15	101305443	cg05194346	7e-09	0.023
2	129037710	cg20873136	7e-09	0.0054
7	134870726	cg10428536	7e-09	0.0072
11	113954170	cg17518710	7e-09	0.0101
14	52794647	cg09208942	7e-09	-0.0074
7	27144391	cg10573751	7e-09	-0.0084
11	33758529	cg02224369	7e-09	0.0051
12	121146848	cg26716839	7e-09	0.003
14	104195666	cg21167502	7e-09	0.008
1	25747376	cg02931644	7.1e-09	0.0076
5	150977390	cg11935041	7.1e-09	0.005
1	19583887	cg07312601	7.1e-09	-0.0072
1	92945668	cg10399789	7.1e-09	-0.0193
11	82871065	cg04740205	7.2e-09	-0.0092
7	30951272	cg09676669	7.2e-09	0.0047
1	2004057	cg24842354	7.2e-09	-0.0052
11	8280741	cg23162201	7.2e-09	0.0123
2	64557277	cg04881228	7.3e-09	-0.0082
8	141643919	cg11130692	7.3e-09	-0.011
2	28904455	cg04011474	7.3e-09	-0.0108
15	22467326	cg26554302	7.4e-09	-0.007
1	212284214	cg16589830	7.4e-09	0.0095
11	65293094	cg22417398	7.4e-09	-0.0041
19	11455260	cg15533023	7.4e-09	0.0034
7	98990837	cg10428938	7.4e-09	0.0141
4	74853779	cg20357806	7.5e-09	0.0097
3	27762352	cg15270892	7.5e-09	0.0057
16	87757033	cg05830220	7.6e-09	0.0094
1	2996650	cg00806481	7.6e-09	-0.0116
14	61822607	cg19859698	7.6e-09	0.0076
6	466893	cg09222732	7.6e-09	-0.0064
7	39664614	cg20322193	7.7e-09	-0.0184
9	140197890	cg01594949	7.7e-09	-0.016
22	22012495	cg13409704	7.7e-09	-0.0061
1	2455264	cg06866616	7.7e-09	-0.0066
6	32810551	cg11453837	7.7e-09	-0.0055
22	39545030	cg18708252	7.7e-09	-0.0137
14	99507062	cg26102435	7.7e-09	0.0059
11	113953621	cg20268992	7.8e-09	0.0099
1	206681983	cg04144533	7.8e-09	-0.0067
7	116750996	cg20707126	7.8e-09	-0.0064
6	149806732	cg14030904	7.9e-09	-0.0138
18	43649078	cg14938561	7.9e-09	-0.0131
1	25257624	cg20695936	8e-09	-0.0038
19	6670865	cg16043888	8e-09	-0.0045
20	62681296	cg14391586	8e-09	-0.0076
17	40925790	cg10361922	8.1e-09	-0.0079
17	27333407	cg24082871	8.1e-09	0.0036
12	53693169	cg20408175	8.1e-09	-0.0047
22	20918809	cg06861736	8.1e-09	-0.0097
5	175962338	cg08866634	8.1e-09	-0.0095
10	15411709	cg13905757	8.2e-09	0.0056
3	49499574	cg08122899	8.2e-09	-0.0084
1	231761845	cg13782866	8.3e-09	0.0067
6	170497869	cg11647478	8.3e-09	0.0056
12	112008034	cg07932199	8.3e-09	0.0048
20	48626621	cg06260709	8.3e-09	-0.0137
6	158066811	cg17852032	8.3e-09	0.0068
8	38592365	cg01471372	8.3e-09	-0.0123
11	118869385	cg18801806	8.4e-09	-0.0059
1	231747906	cg08458637	8.4e-09	0.0095
17	5138645	cg21337881	8.4e-09	0.0054
14	105618816	cg15421321	8.4e-09	-0.0025
18	77196320	cg05302701	8.5e-09	-0.0042
11	2722401	cg16556677	8.5e-09	-0.0157
10	102414910	cg26756208	8.6e-09	0.0026
16	31119067	cg05299836	8.7e-09	-0.0049
10	5904561	cg19016062	8.7e-09	-0.004
2	158114404	cg24576425	8.7e-09	0.0068
22	22012657	cg00550955	8.7e-09	-0.0052
3	196373751	cg08202836	8.7e-09	0.011
17	27073614	cg10881616	8.8e-09	-0.0045
5	131396250	cg16545743	8.8e-09	0.0075
9	136339349	cg00411595	8.8e-09	0.004
7	105662884	cg05570258	8.9e-09	0.0098
19	47839187	cg16734795	8.9e-09	0.0105
11	319667	cg09122035	8.9e-09	-0.0227
1	9318091	cg18785742	8.9e-09	0.0041
8	42907576	cg19683780	8.9e-09	0.0062
16	88537260	cg01062937	8.9e-09	0.0085
13	113528375	cg07770777	9e-09	0.0079
20	44444530	cg02838589	9e-09	-0.0033
6	170103498	cg18881641	9.1e-09	-0.0088
2	233217476	cg18676967	9.1e-09	0.0067
3	171180070	cg14975410	9.1e-09	-0.018
16	29678624	cg06177555	9.2e-09	0.0113
22	31682909	cg07969918	9.2e-09	-0.0061
5	17219239	cg24608218	9.3e-09	-0.0033
1	115857431	cg20678800	9.3e-09	-0.0076
5	31769846	cg00960906	9.3e-09	0.0082
10	29096857	cg11019430	9.3e-09	0.003
9	97854044	cg13717434	9.4e-09	0.008
17	32484008	cg02423064	9.4e-09	0.0041
16	14530550	cg27550441	9.5e-09	0.0059
7	4169314	cg05642264	9.5e-09	0.0104
4	54765826	cg11984971	9.6e-09	0.0058
11	64138839	cg18585107	9.6e-09	-0.0064
11	118393450	cg14242895	9.6e-09	0.0064
8	29205555	cg18432895	9.7e-09	-0.0104
12	52653637	cg20072118	9.7e-09	0.0057
14	70077930	cg06934523	9.7e-09	-0.0097
1	204329222	cg26895569	9.8e-09	0.0052
3	52231840	cg03929796	9.9e-09	-0.0124
19	39616818	cg12406027	9.9e-09	-0.0096
13	114814401	cg01289343	1e-08	0.0083
1	12227927	cg09557991	1e-08	-0.0068
2	97008030	cg03147185	1e-08	-0.0114
20	33676388	cg16151538	1e-08	0.0071
14	35871954	cg00689225	1e-08	-0.0108
3	138048937	cg01897323	1e-08	0.0023
13	48986124	cg16071219	1e-08	-0.0195
20	748992	cg01479232	1e-08	-0.0137
13	99129256	cg18252924	1e-08	-0.0052
14	51760188	cg22805381	1e-08	-0.0172
11	121323934	cg22327175	1e-08	-0.0085
2	233928423	cg05208178	1e-08	-0.0054
7	142985019	cg09243021	1e-08	0.0054
11	66026390	cg17421890	1e-08	-0.0088
8	79718482	cg25062539	1e-08	0.0039
15	44956192	cg25008614	1.1e-08	-0.0057
10	83630419	cg05429117	1.1e-08	0.0076
1	3600879	cg17471939	1.1e-08	-0.0166
1	178455912	cg09938479	1.1e-08	-0.0134
3	48471771	cg08534147	1.1e-08	0.0048
10	30348632	cg01062834	1.1e-08	0.0027
19	51324465	cg02003184	1.1e-08	0.0046
18	74531660	cg05578802	1.1e-08	-0.0028
15	31637592	cg26146569	1.1e-08	-0.0052
9	140346899	cg14334460	1.1e-08	0.0083
11	48077221	cg26468891	1.1e-08	-0.0142
17	47297512	cg11133963	1.1e-08	0.0091
2	240751196	cg09718582	1.1e-08	-0.0106
11	34323678	cg23845009	1.1e-08	0.0079
2	233351153	cg25317941	1.1e-08	0.0072
5	106822849	cg07019857	1.2e-08	-0.0101
17	77970193	cg07121312	1.2e-08	0.0095
1	101509557	cg19925780	1.2e-08	0.0148
15	69366348	cg21963854	1.2e-08	0.0067
16	89390685	cg07929642	1.2e-08	-0.0064
11	86508399	cg19563365	1.2e-08	-0.0062
15	22547896	cg21125207	1.2e-08	-0.0053
3	191047812	cg19235026	1.2e-08	-0.0053
12	2045730	cg08160085	1.2e-08	-0.0118
4	100273995	cg00689360	1.2e-08	-0.0126
1	145508262	cg13131501	1.2e-08	-0.0073
7	116450458	cg18325389	1.2e-08	-0.0076
7	77429766	cg27457191	1.2e-08	-0.0103
7	93550781	cg08038054	1.2e-08	0.0165
5	421317	cg26076054	1.2e-08	0.0188
7	142353463	cg20167216	1.2e-08	0.0081
6	41456441	cg08666707	1.2e-08	-0.0099
22	39320879	cg20379671	1.2e-08	-0.0121
3	184034132	cg08681689	1.2e-08	-0.0042
6	151134876	cg24863152	1.2e-08	-0.0056
5	134823969	cg12828729	1.2e-08	0.0119
15	68958534	cg02793162	1.2e-08	0.013
1	113248232	cg11835347	1.2e-08	-0.0095
15	75019203	cg12101586	1.3e-08	-0.0221
16	29676071	cg01681367	1.3e-08	0.0061
19	6459035	cg14007706	1.3e-08	-0.0063
16	4421654	cg02048412	1.3e-08	0.0058
1	2125243	cg18397998	1.3e-08	-0.0031
2	149793681	cg21303039	1.3e-08	0.0057
8	21999703	cg06245229	1.3e-08	-0.0041
1	208132004	cg27526649	1.3e-08	0.0073
19	54695678	cg00000714	1.3e-08	-0.0041
19	5894715	cg03715305	1.3e-08	0.0075
1	26735245	cg04079139	1.3e-08	0.0036
17	48288538	cg06769994	1.3e-08	-0.0101
2	233246136	cg22403782	1.3e-08	-0.0233
1	149512963	cg00340584	1.3e-08	-0.0075
3	196065306	cg21845080	1.3e-08	0.0052
5	346238	cg08858540	1.3e-08	-0.0075
1	2778841	cg06853416	1.3e-08	-0.0192
1	43416103	cg01924561	1.3e-08	-0.0102
19	42430910	cg11666770	1.3e-08	-0.0247
20	30496009	cg03061612	1.4e-08	0.0103
22	50684054	cg01215339	1.4e-08	-0.0054
2	10584541	cg26236235	1.4e-08	-0.0045
7	1102177	cg15693483	1.4e-08	-0.0113
16	15787940	cg06361984	1.4e-08	0.005
19	53238337	cg13338350	1.4e-08	0.0082
1	202250453	cg13385220	1.4e-08	-0.0162
3	129160612	cg27193080	1.4e-08	-0.0064
1	12128827	cg22428027	1.4e-08	-0.0069
17	37382234	cg21309147	1.4e-08	0.0029
1	111218282	cg00995520	1.4e-08	-0.0148
17	43392332	cg00146864	1.4e-08	-0.0046
17	26878963	cg18915128	1.4e-08	-0.0065
17	959496	cg00196407	1.4e-08	0.0058
6	30038720	cg22184136	1.4e-08	-0.0063
11	114128517	cg02991558	1.4e-08	0.0078
17	2908230	cg01076459	1.4e-08	-0.0066
9	132222201	cg14624381	1.4e-08	-0.0028
11	32454768	cg21769619	1.4e-08	0.0067
2	129104464	cg15614653	1.5e-08	-0.0105
8	41505696	cg02008826	1.5e-08	0.0045
15	70391035	cg10381071	1.5e-08	-0.0061
11	1606344	cg04701181	1.5e-08	0.0047
5	179232165	cg00315394	1.5e-08	-0.0043
21	40174791	cg13472610	1.5e-08	-0.0063
9	130743943	cg06096805	1.5e-08	-0.0047
8	131415376	cg18582010	1.5e-08	0.0119
6	32820029	cg02181920	1.5e-08	-0.0076
3	129323941	cg04506190	1.5e-08	-0.0135
2	231790037	cg16382047	1.5e-08	-0.0181
[truncated: 623 more rows]
