# Supplementary material for: Epigenome-wide Association Study Analysis of Calorie Restriction in Humans, CALERIETM Trial Analysis
Source: J Gerontol A Biol Sci Med Sci. 2022 Aug 15;77(12):2395–401. doi: 10.1093/gerona/glac168 (PMC9799188; doi:10.1093/gerona/glac168)
Supplement: glac168_suppl_Supplementary_Table_S4 [file glac168_suppl_supplementary_table_s4.xlsx]

## Sheet: Sheet1
CpG	Chr	Pos	Gene	Phenotype	CR 12 Month Estimate	CR 12 Month T-statistic	CR 12 Month P-value	CR 12 Month Adj. P-value	CR 24 Month Estimate	CR 24 Month T-statistic	CR 24 Month P-value	CR 24 Month Adj. P-value
cg16246545	1	120255941	PHGDH	BMI	0.00098959	0.157848	0.874665	1	0.0062516	0.994218	0.32078	1
cg19750657	13	38935967	UFM1	BMI	-0.000925503	-0.144891	0.884876	1	0.00122017	0.19061	0.848934	1
